# Supplementary material for: A Perturb-seq map of a differentiation hub reveals synergistic vulnerabilities in KMT2A-rearranged acute myeloid leukemia
Source: Leukemia. 2026 Mar 25;40(5):996–1008. doi: 10.1038/s41375-026-02917-2 (PMC13149302; doi:10.1038/s41375-026-02917-2)
Supplement: Supplementary file 2 — Supplementary Table 1 [file 41375_2026_2917_MOESM2_ESM.xlsx]

## Sheet: Sheet1
gRNA_id	gRNA_sequence	gene_symbol
AAVS1_125	AAAGGGTTAAAGCCACTGCG	AAVS1
AAVS1_125	AAAGGGTTAAAGCCACTGCG	AAVS1
AAVS1_125	AAAGGGTTAAAGCCACTGCG	AAVS1
AAVS1_125	AAAGGGTTAAAGCCACTGCG	AAVS1
AAVS1_2688	TGTCGCATTCCTTGTCAAGC	AAVS1
AAVS1_2688	TGTCGCATTCCTTGTCAAGC	AAVS1
AAVS1_2688	TGTCGCATTCCTTGTCAAGC	AAVS1
AAVS1_2688	TGTCGCATTCCTTGTCAAGC	AAVS1
AAVS1_3184	GTGAGAGTACAGAGGTGGGA	AAVS1
AAVS1_3184	GTGAGAGTACAGAGGTGGGA	AAVS1
AAVS1_3184	GTGAGAGTACAGAGGTGGGA	AAVS1
AAVS1_3184	GTGAGAGTACAGAGGTGGGA	AAVS1
BCOR_1	AAAGAGAATCGCCAACTCAG	BCOR
BCOR_1	AAAGAGAATCGCCAACTCAG	BCOR
BCOR_1	AAAGAGAATCGCCAACTCAG	BCOR
BCOR_1	AAAGAGAATCGCCAACTCAG	BCOR
BCOR_7	AATACTTATTTGGCGAGTCG	BCOR
BCOR_7	AATACTTATTTGGCGAGTCG	BCOR
BCOR_7	AATACTTATTTGGCGAGTCG	BCOR
BCOR_7	AATACTTATTTGGCGAGTCG	BCOR
BCOR_9	AGCCTTGGGATACTTGCCAT	BCOR
BCOR_9	AGCCTTGGGATACTTGCCAT	BCOR
BCOR_9	AGCCTTGGGATACTTGCCAT	BCOR
BCOR_9	AGCCTTGGGATACTTGCCAT	BCOR
DOT1L_1	GGGAGCGAATCGCCAACACG	DOT1L
DOT1L_1	GGGAGCGAATCGCCAACACG	DOT1L
DOT1L_1	GGGAGCGAATCGCCAACACG	DOT1L
DOT1L_1	GGGAGCGAATCGCCAACACG	DOT1L
DOT1L_1	GGGAGCGAATCGCCAACACG	DOT1L
DOT1L_1	GGGAGCGAATCGCCAACACG	DOT1L
DOT1L_1	GGGAGCGAATCGCCAACACG	DOT1L
DOT1L_1	GGGAGCGAATCGCCAACACG	DOT1L
DOT1L_1	GGGAGCGAATCGCCAACACG	DOT1L
DOT1L_1	GGGAGCGAATCGCCAACACG	DOT1L
DOT1L_1	GGGAGCGAATCGCCAACACG	DOT1L
DOT1L_2	GCAGCAGGTCTACAACCACT	DOT1L
DOT1L_2	GCAGCAGGTCTACAACCACT	DOT1L
DOT1L_2	GCAGCAGGTCTACAACCACT	DOT1L
DOT1L_2	GCAGCAGGTCTACAACCACT	DOT1L
DOT1L_2	GCAGCAGGTCTACAACCACT	DOT1L
DOT1L_2	GCAGCAGGTCTACAACCACT	DOT1L
DOT1L_2	GCAGCAGGTCTACAACCACT	DOT1L
DOT1L_2	GCAGCAGGTCTACAACCACT	DOT1L
DOT1L_2	GCAGCAGGTCTACAACCACT	DOT1L
DOT1L_2	GCAGCAGGTCTACAACCACT	DOT1L
DOT1L_2	GCAGCAGGTCTACAACCACT	DOT1L
DOT1L_6	GCGAGATACTCACTATGGTG	DOT1L
DOT1L_6	GCGAGATACTCACTATGGTG	DOT1L
DOT1L_6	GCGAGATACTCACTATGGTG	DOT1L
DOT1L_6	GCGAGATACTCACTATGGTG	DOT1L
DOT1L_6	GCGAGATACTCACTATGGTG	DOT1L
DOT1L_6	GCGAGATACTCACTATGGTG	DOT1L
DOT1L_6	GCGAGATACTCACTATGGTG	DOT1L
DOT1L_6	GCGAGATACTCACTATGGTG	DOT1L
DOT1L_6	GCGAGATACTCACTATGGTG	DOT1L
DOT1L_6	GCGAGATACTCACTATGGTG	DOT1L
DOT1L_6	GCGAGATACTCACTATGGTG	DOT1L
EED_1	TTGTGAATGACATTCATACA	EED
EED_1	TTGTGAATGACATTCATACA	EED
EED_1	TTGTGAATGACATTCATACA	EED
EED_1	TTGTGAATGACATTCATACA	EED
EED_4	AAGAGAATGATCCATACCAC	EED
EED_4	AAGAGAATGATCCATACCAC	EED
EED_4	AAGAGAATGATCCATACCAC	EED
EED_4	AAGAGAATGATCCATACCAC	EED
EED_7	ACGATTATGGAATATCCAGA	EED
EED_7	ACGATTATGGAATATCCAGA	EED
EED_7	ACGATTATGGAATATCCAGA	EED
EED_7	ACGATTATGGAATATCCAGA	EED
EZH2_1	TGTCATAGTAAGTGCCAATG	EZH2
EZH2_1	TGTCATAGTAAGTGCCAATG	EZH2
EZH2_1	TGTCATAGTAAGTGCCAATG	EZH2
EZH2_1	TGTCATAGTAAGTGCCAATG	EZH2
EZH2_3	CAACACCCAACACTTATAAG	EZH2
EZH2_3	CAACACCCAACACTTATAAG	EZH2
EZH2_3	CAACACCCAACACTTATAAG	EZH2
EZH2_3	CAACACCCAACACTTATAAG	EZH2
EZH2_4	TGGGGTCTTTATCCGCTCAG	EZH2
EZH2_4	TGGGGTCTTTATCCGCTCAG	EZH2
EZH2_4	TGGGGTCTTTATCCGCTCAG	EZH2
EZH2_4	TGGGGTCTTTATCCGCTCAG	EZH2
ING4_5	AGGTGGACAAACACATTCGG	ING4
ING4_5	AGGTGGACAAACACATTCGG	ING4
ING4_5	AGGTGGACAAACACATTCGG	ING4
ING4_5	AGGTGGACAAACACATTCGG	ING4
ING4_6	CTGCTCGTGCTCGTTCCAAA	ING4
ING4_6	CTGCTCGTGCTCGTTCCAAA	ING4
ING4_6	CTGCTCGTGCTCGTTCCAAA	ING4
ING4_6	CTGCTCGTGCTCGTTCCAAA	ING4
ING4_8	TTCCTGGATCTGTTTGAGAA	ING4
ING4_8	TTCCTGGATCTGTTTGAGAA	ING4
ING4_8	TTCCTGGATCTGTTTGAGAA	ING4
ING4_8	TTCCTGGATCTGTTTGAGAA	ING4
ING5_1	AAGTTCCTCTGAAGTTCGCA	ING5
ING5_1	AAGTTCCTCTGAAGTTCGCA	ING5
ING5_1	AAGTTCCTCTGAAGTTCGCA	ING5
ING5_1	AAGTTCCTCTGAAGTTCGCA	ING5
ING5_2	TGGACCAGAGGACGGAAGGT	ING5
ING5_2	TGGACCAGAGGACGGAAGGT	ING5
ING5_2	TGGACCAGAGGACGGAAGGT	ING5
ING5_2	TGGACCAGAGGACGGAAGGT	ING5
ING5_9	GAACGCCTACAGCAAGTGCA	ING5
ING5_9	GAACGCCTACAGCAAGTGCA	ING5
ING5_9	GAACGCCTACAGCAAGTGCA	ING5
ING5_9	GAACGCCTACAGCAAGTGCA	ING5
JADE1_4	AAAGAACCACACGTACCTCA	JADE1
JADE1_4	AAAGAACCACACGTACCTCA	JADE1
JADE1_4	AAAGAACCACACGTACCTCA	JADE1
JADE1_4	AAAGAACCACACGTACCTCA	JADE1
JADE1_7	CTCATCCGGATTCAGCTGGT	JADE1
JADE1_7	CTCATCCGGATTCAGCTGGT	JADE1
JADE1_7	CTCATCCGGATTCAGCTGGT	JADE1
JADE1_7	CTCATCCGGATTCAGCTGGT	JADE1
JADE1_8	CTTCATCATATTCGATCCCC	JADE1
JADE1_8	CTTCATCATATTCGATCCCC	JADE1
JADE1_8	CTTCATCATATTCGATCCCC	JADE1
JADE1_8	CTTCATCATATTCGATCCCC	JADE1
JADE2_1	TATATTAGCAGACAACGATG	JADE2
JADE2_1	TATATTAGCAGACAACGATG	JADE2
JADE2_1	TATATTAGCAGACAACGATG	JADE2
JADE2_1	TATATTAGCAGACAACGATG	JADE2
JADE2_1	TATATTAGCAGACAACGATG	JADE2
JADE2_10	GCATTCCTTGCAGAGGCTGC	JADE2
JADE2_10	GCATTCCTTGCAGAGGCTGC	JADE2
JADE2_10	GCATTCCTTGCAGAGGCTGC	JADE2
JADE2_10	GCATTCCTTGCAGAGGCTGC	JADE2
JADE2_10	GCATTCCTTGCAGAGGCTGC	JADE2
JADE2_2	CCACTAGAAGTGGGACCAAG	JADE2
JADE2_2	CCACTAGAAGTGGGACCAAG	JADE2
JADE2_2	CCACTAGAAGTGGGACCAAG	JADE2
JADE2_2	CCACTAGAAGTGGGACCAAG	JADE2
JADE2_2	CCACTAGAAGTGGGACCAAG	JADE2
JADE3_1	TCAGCATTGCTTGTCCTGAG	JADE3
JADE3_1	TCAGCATTGCTTGTCCTGAG	JADE3
JADE3_1	TCAGCATTGCTTGTCCTGAG	JADE3
JADE3_7	GAACCATGCTATTGAGACAG	JADE3
JADE3_7	GAACCATGCTATTGAGACAG	JADE3
JADE3_7	GAACCATGCTATTGAGACAG	JADE3
JADE3_8	ATGAAGACCATCCTAGATGA	JADE3
JADE3_8	ATGAAGACCATCCTAGATGA	JADE3
JADE3_8	ATGAAGACCATCCTAGATGA	JADE3
KAT6A_4	CAACACTAAAGCAACCAACG	KAT6A
KAT6A_4	CAACACTAAAGCAACCAACG	KAT6A
KAT6A_4	CAACACTAAAGCAACCAACG	KAT6A
KAT6A_4	CAACACTAAAGCAACCAACG	KAT6A
KAT6A_4	CAACACTAAAGCAACCAACG	KAT6A
KAT6A_6	TATGTCAAATATGTCGACCT	KAT6A
KAT6A_6	TATGTCAAATATGTCGACCT	KAT6A
KAT6A_6	TATGTCAAATATGTCGACCT	KAT6A
KAT6A_6	TATGTCAAATATGTCGACCT	KAT6A
KAT6A_6	TATGTCAAATATGTCGACCT	KAT6A
KAT6A_8	GGATGGCAAACAAGAAAATG	KAT6A
KAT6A_8	GGATGGCAAACAAGAAAATG	KAT6A
KAT6A_8	GGATGGCAAACAAGAAAATG	KAT6A
KAT6A_8	GGATGGCAAACAAGAAAATG	KAT6A
KAT6A_8	GGATGGCAAACAAGAAAATG	KAT6A
KAT7_1	AGAGCCAAACGATACTCCGC	KAT7
KAT7_1	AGAGCCAAACGATACTCCGC	KAT7
KAT7_1	AGAGCCAAACGATACTCCGC	KAT7
KAT7_1	AGAGCCAAACGATACTCCGC	KAT7
KAT7_1	AGAGCCAAACGATACTCCGC	KAT7
KAT7_1	AGAGCCAAACGATACTCCGC	KAT7
KAT7_1	AGAGCCAAACGATACTCCGC	KAT7
KAT7_1	AGAGCCAAACGATACTCCGC	KAT7
KAT7_4	GACAACTCACCATGTGCCGG	KAT7
KAT7_4	GACAACTCACCATGTGCCGG	KAT7
KAT7_4	GACAACTCACCATGTGCCGG	KAT7
KAT7_4	GACAACTCACCATGTGCCGG	KAT7
KAT7_4	GACAACTCACCATGTGCCGG	KAT7
KAT7_4	GACAACTCACCATGTGCCGG	KAT7
KAT7_4	GACAACTCACCATGTGCCGG	KAT7
KAT7_4	GACAACTCACCATGTGCCGG	KAT7
KAT7_5	AATATGAAGTGTCCTACACC	KAT7
KAT7_5	AATATGAAGTGTCCTACACC	KAT7
KAT7_5	AATATGAAGTGTCCTACACC	KAT7
KAT7_5	AATATGAAGTGTCCTACACC	KAT7
KAT7_5	AATATGAAGTGTCCTACACC	KAT7
KAT7_5	AATATGAAGTGTCCTACACC	KAT7
KAT7_5	AATATGAAGTGTCCTACACC	KAT7
KAT7_5	AATATGAAGTGTCCTACACC	KAT7
PCGF1_5	GATGGACCCGCTACGGAACG	PCGF1
PCGF1_5	GATGGACCCGCTACGGAACG	PCGF1
PCGF1_5	GATGGACCCGCTACGGAACG	PCGF1
PCGF1_5	GATGGACCCGCTACGGAACG	PCGF1
PCGF1_6	CCAGTCCCGAGGTTTGGACC	PCGF1
PCGF1_6	CCAGTCCCGAGGTTTGGACC	PCGF1
PCGF1_6	CCAGTCCCGAGGTTTGGACC	PCGF1
PCGF1_6	CCAGTCCCGAGGTTTGGACC	PCGF1
PCGF1_9	GCAGGACATCGTGTATAAGC	PCGF1
PCGF1_9	GCAGGACATCGTGTATAAGC	PCGF1
PCGF1_9	GCAGGACATCGTGTATAAGC	PCGF1
PCGF1_9	GCAGGACATCGTGTATAAGC	PCGF1
PSIP1_2	AAGAGCCGGATAAAAAAGAG	PSIP1
PSIP1_2	AAGAGCCGGATAAAAAAGAG	PSIP1
PSIP1_2	AAGAGCCGGATAAAAAAGAG	PSIP1
PSIP1_2	AAGAGCCGGATAAAAAAGAG	PSIP1
PSIP1_2	AAGAGCCGGATAAAAAAGAG	PSIP1
PSIP1_6	CAAAACAGAAGAGAAAAGGT	PSIP1
PSIP1_6	CAAAACAGAAGAGAAAAGGT	PSIP1
PSIP1_6	CAAAACAGAAGAGAAAAGGT	PSIP1
PSIP1_6	CAAAACAGAAGAGAAAAGGT	PSIP1
PSIP1_6	CAAAACAGAAGAGAAAAGGT	PSIP1
PSIP1_7	TAGGTAGACGAAGTTCCTGA	PSIP1
PSIP1_7	TAGGTAGACGAAGTTCCTGA	PSIP1
PSIP1_7	TAGGTAGACGAAGTTCCTGA	PSIP1
PSIP1_7	TAGGTAGACGAAGTTCCTGA	PSIP1
PSIP1_7	TAGGTAGACGAAGTTCCTGA	PSIP1
RING1_2	GACCACAACGATGAGTGGGG	RING1
RING1_2	GACCACAACGATGAGTGGGG	RING1
RING1_2	GACCACAACGATGAGTGGGG	RING1
RING1_2	GACCACAACGATGAGTGGGG	RING1
RING1_3	TGGTGTCCAAGCGATCCCTA	RING1
RING1_3	TGGTGTCCAAGCGATCCCTA	RING1
RING1_3	TGGTGTCCAAGCGATCCCTA	RING1
RING1_3	TGGTGTCCAAGCGATCCCTA	RING1
RING1_4	ACTGCATTGTCACAGCCCTA	RING1
RING1_4	ACTGCATTGTCACAGCCCTA	RING1
RING1_4	ACTGCATTGTCACAGCCCTA	RING1
RING1_4	ACTGCATTGTCACAGCCCTA	RING1
SUZ12_3	CGGCAGTTCAGAGTACACCA	SUZ12
SUZ12_3	CGGCAGTTCAGAGTACACCA	SUZ12
SUZ12_3	CGGCAGTTCAGAGTACACCA	SUZ12
SUZ12_3	CGGCAGTTCAGAGTACACCA	SUZ12
SUZ12_3	CGGCAGTTCAGAGTACACCA	SUZ12
SUZ12_3	CGGCAGTTCAGAGTACACCA	SUZ12
SUZ12_4	GAGATGACCTGCATTGCCCT	SUZ12
SUZ12_4	GAGATGACCTGCATTGCCCT	SUZ12
SUZ12_4	GAGATGACCTGCATTGCCCT	SUZ12
SUZ12_4	GAGATGACCTGCATTGCCCT	SUZ12
SUZ12_4	GAGATGACCTGCATTGCCCT	SUZ12
SUZ12_4	GAGATGACCTGCATTGCCCT	SUZ12
SUZ12_9	TGGAGGGGGTGGCAGTTACT	SUZ12
SUZ12_9	TGGAGGGGGTGGCAGTTACT	SUZ12
SUZ12_9	TGGAGGGGGTGGCAGTTACT	SUZ12
SUZ12_9	TGGAGGGGGTGGCAGTTACT	SUZ12
SUZ12_9	TGGAGGGGGTGGCAGTTACT	SUZ12
SUZ12_9	TGGAGGGGGTGGCAGTTACT	SUZ12
sgMEN1_1	CACCTGCTGCGATTCTACGA	MEN1
sgMEN1_1	CACCTGCTGCGATTCTACGA	MEN1
sgMEN1_1	CACCTGCTGCGATTCTACGA	MEN1
sgMEN1_1	CACCTGCTGCGATTCTACGA	MEN1
sgMEN1_1	CACCTGCTGCGATTCTACGA	MEN1
sgMEN1_1	CACCTGCTGCGATTCTACGA	MEN1
sgMEN1_1	CACCTGCTGCGATTCTACGA	MEN1
sgMEN1_1	CACCTGCTGCGATTCTACGA	MEN1
sgMEN1_1	CACCTGCTGCGATTCTACGA	MEN1
sgMEN1_1	CACCTGCTGCGATTCTACGA	MEN1
sgMEN1_1	CACCTGCTGCGATTCTACGA	MEN1
sgMEN1_1	CACCTGCTGCGATTCTACGA	MEN1
sgMEN1_1	CACCTGCTGCGATTCTACGA	MEN1
sgMEN1_2	GAACGTTGGTAGGGATGACG	MEN1
sgMEN1_2	GAACGTTGGTAGGGATGACG	MEN1
sgMEN1_2	GAACGTTGGTAGGGATGACG	MEN1
sgMEN1_2	GAACGTTGGTAGGGATGACG	MEN1
sgMEN1_2	GAACGTTGGTAGGGATGACG	MEN1
sgMEN1_2	GAACGTTGGTAGGGATGACG	MEN1
sgMEN1_2	GAACGTTGGTAGGGATGACG	MEN1
sgMEN1_2	GAACGTTGGTAGGGATGACG	MEN1
sgMEN1_2	GAACGTTGGTAGGGATGACG	MEN1
sgMEN1_2	GAACGTTGGTAGGGATGACG	MEN1
sgMEN1_2	GAACGTTGGTAGGGATGACG	MEN1
sgMEN1_2	GAACGTTGGTAGGGATGACG	MEN1
sgMEN1_2	GAACGTTGGTAGGGATGACG	MEN1
sgMEN1_3	GGTGAAGCGGGCATAGAGGG	MEN1
sgMEN1_3	GGTGAAGCGGGCATAGAGGG	MEN1
sgMEN1_3	GGTGAAGCGGGCATAGAGGG	MEN1
sgMEN1_3	GGTGAAGCGGGCATAGAGGG	MEN1
sgMEN1_3	GGTGAAGCGGGCATAGAGGG	MEN1
sgMEN1_3	GGTGAAGCGGGCATAGAGGG	MEN1
sgMEN1_3	GGTGAAGCGGGCATAGAGGG	MEN1
sgMEN1_3	GGTGAAGCGGGCATAGAGGG	MEN1
sgMEN1_3	GGTGAAGCGGGCATAGAGGG	MEN1
sgMEN1_3	GGTGAAGCGGGCATAGAGGG	MEN1
sgMEN1_3	GGTGAAGCGGGCATAGAGGG	MEN1
sgMEN1_3	GGTGAAGCGGGCATAGAGGG	MEN1
sgMEN1_3	GGTGAAGCGGGCATAGAGGG	MEN1
