# Supplementary material for: A Perturb-seq map of a differentiation hub reveals synergistic vulnerabilities in KMT2A-rearranged acute myeloid leukemia
Source: Leukemia. 2026 Mar 25;40(5):996–1008. doi: 10.1038/s41375-026-02917-2 (PMC13149302; doi:10.1038/s41375-026-02917-2)
Supplement: Supplementary file 3 — Supplementary Table 2 [file 41375_2026_2917_MOESM3_ESM.xlsx]

## Sheet: pooled_DEG_0719_2024
avg_log2FC	q_val	target	gene
0.625787	1.52198e-07	BCOR	FKBP5
0.628107	1.52198e-07	BCOR	SDC2
0.744332	1.52198e-07	BCOR	GAL
0.421212	1.52198e-07	BCOR	GNAS
0.645739	2.39063e-06	BCOR	SLC38A1
-0.363393	4.97941e-06	BCOR	ALOX5AP
0.425029	3.79617e-05	BCOR	BCL2
0.352162	4.26603e-05	BCOR	JUND
0.399879	4.35078e-05	BCOR	CHD7
0.508813	4.8684e-05	BCOR	PDLIM1
-0.746956	5.62224e-05	BCOR	VCAN
0.196376	6.12996e-05	BCOR	OAZ1
-0.255849	6.12996e-05	BCOR	LYZ
-0.450304	9.23658e-05	BCOR	FYB1
0.243021	0.000137504	BCOR	SET
0.267609	0.000181158	BCOR	LSM7
0.434143	0.000181158	BCOR	CALR
0.48794	0.000229319	BCOR	MCTS1
0.401509	0.000243016	BCOR	SATB1
-0.115786	0.000316524	BCOR	RPLP1
0.313529	0.000318467	BCOR	HSP90AA1
0.30887	0.000320934	BCOR	IGFBP7
-0.245431	0.000330899	BCOR	PLAC8
0.192104	0.000350814	BCOR	ENY2
-0.106807	0.000350814	BCOR	RPL6
0.353757	0.000350814	BCOR	MRPL11
0.399042	0.000350814	BCOR	SOX4
-0.103808	0.000440603	BCOR	RPS12
0.393718	0.000440603	BCOR	BRI3BP
0.353455	0.000474018	BCOR	SNRNP25
0.305358	0.000593041	BCOR	PRDX1
0.441028	0.00063995	BCOR	TMEM117
0.29968	0.00063995	BCOR	RASSF2
0.319633	0.00063995	BCOR	TUBA1B
0.374742	0.00063995	BCOR	GSE1
-0.350204	0.00063995	BCOR	ADA2
0.25728	0.00066746	BCOR	RPL36AL
0.397969	0.00066746	BCOR	CCDC85B
0.21732	0.000684429	BCOR	UBB
0.356354	0.000715978	BCOR	CHD4
0.375594	0.000752431	BCOR	C9orf78
0.360718	0.000793822	BCOR	TBL1X
0.206547	0.000797268	BCOR	ARPC4
0.230034	0.000829851	BCOR	RPS26
-0.104709	0.000829851	BCOR	RPL17
0.31417	0.000829851	BCOR	KCNQ5
-0.224094	0.000829851	BCOR	HIPK3
0.169675	0.000829851	BCOR	MT-CYB
-0.221657	0.000836389	BCOR	GAS5
0.310812	0.000836389	BCOR	LSM3
0.209665	0.000836389	BCOR	MT-ND5
-0.484285	0.000836389	BCOR	VPS35L
-0.132097	0.000836389	BCOR	S100A4
-0.100056	0.000836389	BCOR	RPS6
0.335152	0.000836389	BCOR	ARL6IP4
0.251402	0.000836389	BCOR	NDUFV2
0.35781	0.000836389	BCOR	CXXC5
0.241446	0.000836389	BCOR	ODC1
0.282299	0.000836389	BCOR	UBE2M
0.17002	0.000836389	BCOR	DYNLL1
-0.391697	0.000836389	BCOR	PCAT18
-0.119222	0.000836389	BCOR	EEF1A1
0.194373	0.000836389	BCOR	HNRNPD
-0.283791	0.000896769	BCOR	LAPTM5
0.371559	0.000971606	BCOR	UBE2S
0.291821	0.000974823	BCOR	RAD51B
0.195683	0.000983964	BCOR	HNRNPA3
0.354461	0.00102737	BCOR	IQGAP2
-0.24514	0.00102737	BCOR	ENSG00000234147
0.406275	0.00102737	BCOR	MT1G
0.204853	0.00107623	BCOR	MARCKSL1
0.183244	0.00107623	BCOR	HSPD1
0.220238	0.00108533	BCOR	LBR
0.271681	0.00111312	BCOR	ARF3
0.336794	0.00113311	BCOR	SNRPG
0.35615	0.0011436	BCOR	DCUN1D5
0.337215	0.00115555	BCOR	PRTN3
0.265944	0.00122023	BCOR	HSPA8
-0.103169	0.00122023	BCOR	RPS18
0.277361	0.00122108	BCOR	IGF2BP3
0.276379	0.00122907	BCOR	TUBA1C
0.140445	0.00122907	BCOR	MT-ATP6
0.215239	0.00122907	BCOR	FLT3
0.347253	0.00122907	BCOR	PAICS
0.242922	0.00122907	BCOR	SAP18
-0.102206	0.00126783	BCOR	RPL37
0.318116	0.00126783	BCOR	ANKRD28
-0.245401	0.00129506	BCOR	OSTC
0.30723	0.00130388	BCOR	CMSS1
-0.148192	0.00134249	BCOR	SNHG29
-0.263868	0.00136225	BCOR	GAB2
0.174557	0.0013671	BCOR	SRP14
-0.32741	0.0013671	BCOR	TGM5
-0.20818	0.0013758	BCOR	GPCPD1
-0.109322	0.00138288	BCOR	RPL23
0.198217	0.00139758	BCOR	PTDSS1
0.233312	0.00142995	BCOR	LMAN2
0.284952	0.00145665	BCOR	RASA3
-0.156138	0.00145665	BCOR	EIF3L
0.144806	0.00145665	BCOR	PTMA
0.364592	0.00151409	BCOR	MT1E
0.246221	0.00151531	BCOR	HSPH1
0.230201	0.00152143	BCOR	PDCD10
0.142746	0.00152143	BCOR	SERF2
0.234754	0.00152143	BCOR	RABL6
0.20024	0.00152143	BCOR	TNRC18
0.375849	0.00152143	BCOR	MT1X
0.185132	0.00152143	BCOR	GSTP1
0.29822	0.00152478	BCOR	DEK
-0.180504	0.00152478	BCOR	MGST1
0.223455	0.00163432	BCOR	SF1
0.23571	0.00164014	BCOR	PTGES3
0.273041	0.00164014	BCOR	SFPQ
0.329241	0.00164122	BCOR	AGAP1
0.199663	0.00164122	BCOR	BANF1
0.289349	0.00164122	BCOR	MRPL47
-0.14742	0.00165323	BCOR	RPS4Y1
0.30682	0.00167141	BCOR	CDC37
-0.131089	0.00167141	BCOR	SLC25A6
0.214696	0.00179348	BCOR	CALM2
0.18328	0.0018517	BCOR	CCT3
0.258667	0.00189064	BCOR	LSM4
0.265126	0.00194522	BCOR	ST3GAL1
0.247086	0.00194753	BCOR	AZU1
0.207047	0.00194753	BCOR	IKZF1
0.244342	0.00194753	BCOR	CYCS
-0.217789	0.00198905	BCOR	SLC44A1
0.388148	0.00199698	BCOR	SEL1L3
-0.157593	0.00199698	BCOR	PFDN5
0.342304	0.00200008	BCOR	NPM3
0.309326	0.00202829	BCOR	AFF1
0.247836	0.00202829	BCOR	ARMC1
0.206642	0.00202829	BCOR	DTNA
-0.34555	0.00202829	BCOR	PIWIL4
0.227566	0.00202829	BCOR	UBE2E2
-0.411372	0.00202829	BCOR	ANXA1
0.188164	0.00202829	BCOR	POMP
0.209684	0.00208442	BCOR	CKLF
0.32729	0.00208442	BCOR	GADD45GIP1
0.195716	0.00217437	BCOR	NDUFS6
0.265304	0.00222118	BCOR	LMAN1
0.223619	0.00222716	BCOR	EIF4EBP1
-0.518298	0.00222716	BCOR	SERPINB8
0.173906	0.00222716	BCOR	SF3B2
0.205939	0.00222716	BCOR	NNT
0.228903	0.00222716	BCOR	SRP9
0.190188	0.00222716	BCOR	PSMB3
0.132688	0.00222716	BCOR	CCNA1
-0.44562	0.00222716	BCOR	CREBRF
-0.354888	0.00222716	BCOR	IFNGR1
0.207169	0.00223589	BCOR	DNAJA1
0.240203	0.00223589	BCOR	PSMD1
0.234226	0.0022818	BCOR	ALYREF
-0.341315	0.0022819	BCOR	TSPOAP1-AS1
0.184897	0.00232727	BCOR	RAN
-0.437896	0.00235807	BCOR	TTLL3
0.35077	0.00239101	BCOR	SELENOT
-0.367736	0.00239101	BCOR	RAB3D
0.240517	0.00242576	BCOR	GNL3
0.265857	0.00242576	BCOR	AURKAIP1
-0.265699	0.00242576	BCOR	UBE2V1
0.284219	0.00242576	BCOR	SLIRP
-0.234339	0.0024943	BCOR	SNHG32
0.219614	0.00254787	BCOR	GTF2B
0.240946	0.00262122	BCOR	UBA2
-0.332912	0.00265486	BCOR	NORAD
0.217239	0.00265486	BCOR	SF3B5
0.231508	0.00265486	BCOR	MAP3K20
0.245376	0.00265486	BCOR	LMO4
0.174762	0.00266483	BCOR	MIF
0.218304	0.00266483	BCOR	E2F3
0.169252	0.00266483	BCOR	ELMO1
-0.199872	0.00266483	BCOR	HADHA
0.271282	0.00266483	BCOR	STAG1
0.314373	0.00266483	BCOR	GLB1
-0.182229	0.0027502	BCOR	SH3BGRL
0.250098	0.00286247	BCOR	CRNDE
0.321729	0.00286247	BCOR	PRSS57
0.292822	0.00290954	BCOR	MPC1
0.219858	0.00290954	BCOR	NDUFA10
-0.217248	0.00290954	BCOR	RNF24
-0.106326	0.0029239	BCOR	RPS11
-0.271256	0.00295475	BCOR	LENG8
0.176463	0.00295475	BCOR	SPCS2
0.26453	0.0029568	BCOR	CNN2
0.199848	0.00298076	BCOR	PA2G4
0.182706	0.00304061	BCOR	SMARCA4
0.398552	0.00304061	BCOR	MEIS1
0.198809	0.00304061	BCOR	YWHAE
0.130507	0.00304061	BCOR	YWHAB
-0.148756	0.00304061	BCOR	LY86
0.244881	0.00304061	BCOR	EWSR1
-0.311255	0.00304061	BCOR	RAPGEF1
0.317291	0.00304061	BCOR	METTL26
0.157957	0.00306147	BCOR	C1QBP
0.183345	0.0030687	BCOR	HS2ST1
-0.222722	0.0030687	BCOR	FTH1
-0.240616	0.00308723	BCOR	BST2
0.239428	0.00311641	BCOR	DPYSL2
-0.172694	0.00311641	BCOR	METTL9
0.244284	0.00315088	BCOR	NDUFB2
0.231519	0.00315088	BCOR	TBC1D8
0.161907	0.00315088	BCOR	UBE2V2
0.23159	0.00315088	BCOR	PDIA6
0.267567	0.00315088	BCOR	TIMM8B
0.269395	0.00319188	BCOR	NASP
0.18159	0.00323164	BCOR	FABP5
0.217116	0.00323164	BCOR	LDHA
0.305757	0.00323848	BCOR	MRPL4
0.242523	0.00336663	BCOR	CDYL
-0.327165	0.00340124	BCOR	ANXA4
0.169219	0.00340124	BCOR	UQCRQ
-0.165413	0.00340649	BCOR	TRERF1
-0.139223	0.00340945	BCOR	FRY
0.191656	0.00341553	BCOR	PRELID1
0.308098	0.00345701	BCOR	PPIF
0.17491	0.00345701	BCOR	LARP4
0.278339	0.00349184	BCOR	COX14
-0.126064	0.00349184	BCOR	ATP5MC2
0.182803	0.00349184	BCOR	EIF5A
0.123038	0.00349184	BCOR	SUMO2
0.345429	0.003544	BCOR	GOSR1
0.294835	0.00359357	BCOR	RANBP1
0.22666	0.00359357	BCOR	HNRNPAB
0.634656	0.00359824	BCOR	H4C3
0.283691	0.00360191	BCOR	ATAD2
-0.224186	0.00360191	BCOR	WDR12
0.233796	0.00366637	BCOR	HMGB1
0.167229	0.00371218	BCOR	KCNAB2
0.22631	0.00371218	BCOR	PSMB5
0.211503	0.00371218	BCOR	SRRM2
0.148724	0.00371218	BCOR	SERBP1
0.345174	0.00376643	BCOR	CNTN4
0.138868	0.00376643	BCOR	PSMA6
0.160843	0.00376643	BCOR	PPM1G
0.197325	0.00376643	BCOR	MRPS23
0.283257	0.00379607	BCOR	TERF1
0.274208	0.00380244	BCOR	SMS
-0.283724	0.00381716	BCOR	EVI2B
0.304715	0.00381716	BCOR	CHCHD7
0.188778	0.00381716	BCOR	ZC3H15
0.202583	0.00383426	BCOR	EEF1E1
-0.282153	0.00383426	BCOR	ASPH
0.21557	0.00383426	BCOR	DACH1
0.266062	0.00383426	BCOR	XRCC4
0.258546	0.00390723	BCOR	H2AZ1
0.187142	0.00391955	BCOR	SURF4
-0.429577	0.00394858	BCOR	TSPOAP1
0.205822	0.0039654	BCOR	SNRPC
0.187005	0.0039654	BCOR	NAA50
0.274485	0.00400992	BCOR	SAFB
0.161785	0.0040117	BCOR	BCAT1
0.213013	0.0040117	BCOR	DYNC1I2
-0.214959	0.00404455	BCOR	ATP6V1F
-0.370113	0.00404922	BCOR	STING1
0.182776	0.00404922	BCOR	AKR7A2
-0.344613	0.00412538	BCOR	ENSG00000290993
0.233404	0.00412538	BCOR	COMMD3
0.150505	0.00418212	BCOR	CD63
0.147256	0.00418212	BCOR	CAT
0.175654	0.00418212	BCOR	CTSC
0.198711	0.00418212	BCOR	SUMO3
0.247286	0.00422224	BCOR	ITGAE
0.154295	0.00422439	BCOR	PSMD7
0.115276	0.00423145	BCOR	LSM8
0.313972	0.00423526	BCOR	HMGB2
0.240766	0.00424782	BCOR	ZFP91
0.171039	0.00424782	BCOR	FUS
0.157495	0.00431119	BCOR	PRKDC
-0.154853	0.00432037	BCOR	EIF2S3
0.263622	0.00435897	BCOR	VCP
-0.216159	0.0043768	BCOR	TATDN1
0.29389	0.0043768	BCOR	PFDN1
-0.208716	0.00442322	BCOR	PABPC4
0.246745	0.00442322	BCOR	PRMT1
0.232841	0.00442768	BCOR	PRICKLE1
-0.298642	0.00442768	BCOR	SAMHD1
0.263931	0.00443203	BCOR	POLR2F
0.18626	0.00443203	BCOR	PSMB2
0.219978	0.00444858	BCOR	SF3A3
0.192888	0.0044564	BCOR	LARP1
-0.466165	0.0044574	BCOR	LNCAROD
0.163546	0.00445975	BCOR	HNRNPM
0.176236	0.00450679	BCOR	PSMA2
-0.118776	0.00450679	BCOR	LGALS1
0.117883	0.00454052	BCOR	TOMM6
0.14502	0.00454052	BCOR	RSRC1
0.277944	0.00454052	BCOR	MYDGF
0.257791	0.00454052	BCOR	LITAF
0.164434	0.00454052	BCOR	SNX3
0.20861	0.00454052	BCOR	NDUFB3
0.208093	0.00454052	BCOR	LSM5
0.185395	0.00455465	BCOR	TWF2
0.127499	0.00457388	BCOR	PGK1
0.107882	0.00458865	BCOR	YBX1
0.178509	0.0046016	BCOR	DDX21
0.14385	0.00463558	BCOR	PSMA7
0.153466	0.00463558	BCOR	HNRNPF
0.230694	0.00463558	BCOR	MRPS24
0.221456	0.00463558	BCOR	DKC1
0.200372	0.00463558	BCOR	TARDBP
0.132354	0.00463558	BCOR	MRPL57
0.131117	0.00463558	BCOR	CCND3
0.224279	0.00463558	BCOR	ERBIN
0.154902	0.00463558	BCOR	H3-3A
-0.295676	0.00463558	BCOR	TBXAS1
0.174346	0.00463558	BCOR	CCT2
0.131981	0.00463558	BCOR	CLEC11A
0.140977	0.00463558	BCOR	FKBP1A
0.173904	0.00463558	BCOR	UBE2L3
0.153702	0.00463794	BCOR	TAGLN2
0.211124	0.00464594	BCOR	HSP90B1
-0.308078	0.00469317	BCOR	CD46
0.230764	0.0046963	BCOR	NDUFB4
0.28179	0.0047096	BCOR	CUL5
0.242936	0.0047123	BCOR	BRD2
-0.232343	0.0047123	BCOR	USP3
-0.190844	0.0047123	BCOR	MDM4
-0.248406	0.0047123	BCOR	WDR27
0.223799	0.0047123	BCOR	CIAO2B
-0.11215	0.00471821	BCOR	EIF3K
0.283097	0.0047317	BCOR	MRPL12
-0.218568	0.00474947	BCOR	PSMB7
0.207897	0.00475502	BCOR	BAZ1A
0.145592	0.00478715	BCOR	DYNLRB1
0.246752	0.00478715	BCOR	MORF4L2
0.186651	0.00478715	BCOR	XRCC6
0.291247	0.00478715	BCOR	HSPE1
0.215307	0.00478715	BCOR	RILPL2
0.222121	0.00478715	BCOR	HMGN2
0.234957	0.00479298	BCOR	NDUFA2
0.100614	0.00480596	BCOR	MT-ND4
-0.298433	0.00480879	BCOR	GSR
0.128442	0.00480879	BCOR	PARVG
0.212496	0.00480879	BCOR	ANAPC11
0.125749	0.00480879	BCOR	DDOST
0.185301	0.00480879	BCOR	INPP5D
0.279428	0.00487977	BCOR	MTFR1
0.239458	0.00487977	BCOR	DNAJC3
-0.198612	0.00487977	BCOR	SERINC5
-0.150594	0.00487977	BCOR	ZFAS1
-0.167253	0.00487977	BCOR	CSTA
0.134555	0.00487977	BCOR	XRCC5
0.274878	0.00493722	BCOR	ASXL1
-0.142105	0.00493722	BCOR	HOOK3
0.272504	0.00494603	BCOR	CCT7
0.133576	0.00496235	BCOR	HDGF
0.135831	0.00496235	BCOR	PCM1
0.130961	0.00496764	BCOR	MEF2C
0.164762	0.00498062	BCOR	HNRNPDL
0.146837	0.00498062	BCOR	RNF130
-0.405645	0.00498062	BCOR	CXCR4
-0.280114	0.00498285	BCOR	PRKCA
-0.490154	0.00501535	BCOR	IPCEF1
0.17766	0.00508421	BCOR	TFDP1
-0.301516	0.00511059	BCOR	BLTP3B
0.165013	0.00511059	BCOR	PDCD5
0.121012	0.00511059	BCOR	KTN1
0.166222	0.00511059	BCOR	TRPM7
-0.219935	0.00511059	BCOR	ZFAND1
0.29858	0.00511106	BCOR	CA2
0.145512	0.00515931	BCOR	HSF1
0.197145	0.00516172	BCOR	POLR2E
-0.282301	0.00516172	BCOR	ZNF438
0.111237	0.00516172	BCOR	TALDO1
0.218569	0.00518307	BCOR	DDX18
0.20127	0.00521452	BCOR	TXNDC17
0.105842	0.00521487	BCOR	MSN
0.159396	0.00522911	BCOR	YWHAH
0.159825	0.0052339	BCOR	STARD7
0.120925	0.00532317	BCOR	MORF4L1
0.190327	0.00532317	BCOR	STK4
0.101389	0.00532317	BCOR	UTP6
-0.187916	0.00540794	BCOR	DNAAF9
0.153436	0.0054104	BCOR	KHSRP
0.133393	0.00544279	BCOR	TOMM22
0.24671	0.00544675	BCOR	SLC30A5
0.162314	0.00544675	BCOR	HSPA9
0.191316	0.00556036	BCOR	VKORC1L1
0.209524	0.00556843	BCOR	ACP1
0.235188	0.00559309	BCOR	GUK1
0.11968	0.00559309	BCOR	EIF5B
0.24304	0.00559309	BCOR	SNRNP40
-0.145249	0.00561295	BCOR	AIF1
0.121761	0.00563683	BCOR	KPNB1
0.128065	0.00564162	BCOR	TCP1
0.111705	0.00564162	BCOR	HNRNPA2B1
0.151055	0.00564422	BCOR	AIMP1
0.105808	0.00564422	BCOR	ZNF706
0.196572	0.00565912	BCOR	IARS1
0.192034	0.00568282	BCOR	CHST11
0.164961	0.0057037	BCOR	RNASEH2B
0.250651	0.0057037	BCOR	ZNHIT1
0.155821	0.00571493	BCOR	ATP6V1C1
0.238661	0.00571493	BCOR	ARGLU1
-0.22776	0.00573728	BCOR	TRIM24
0.157642	0.00579415	BCOR	SNW1
0.171979	0.00579458	BCOR	ZNG1A
-0.152081	0.00583927	BCOR	CSNK1A1
0.160644	0.00584269	BCOR	SRM
0.191446	0.00586464	BCOR	MARCHF7
-0.143266	0.00586464	BCOR	UBE2B
0.136629	0.00586464	BCOR	PGAM1
0.265441	0.00586464	BCOR	GTF2I
0.259342	0.00586464	BCOR	DUT
-0.203352	0.00586464	BCOR	CMPK1
0.133111	0.00586464	BCOR	EFR3A
0.148287	0.00586464	BCOR	MRPS28
0.237335	0.00586464	BCOR	NR6A1
0.196123	0.00586464	BCOR	ZFC3H1
0.172641	0.00586464	BCOR	DHX15
0.151731	0.00586464	BCOR	SMARCC1
0.139884	0.005875	BCOR	EIF4E
0.167783	0.00597935	BCOR	CALM3
0.150934	0.00597935	BCOR	PSMD14
-0.154151	0.00600266	BCOR	TTTY14
0.131461	0.00604927	BCOR	NCL
0.218824	0.00607437	BCOR	SSRP1
-0.209988	0.00607437	BCOR	PCBD2
0.336237	0.0060839	BCOR	LAPTM4B
0.198456	0.0060839	BCOR	TAOK1
0.132908	0.0060839	BCOR	EIF4G2
0.183136	0.0060839	BCOR	NHP2
0.18128	0.0060839	BCOR	TM9SF3
-0.156545	0.0060839	BCOR	DIP2B
-0.173586	0.0060839	BCOR	MCTP1
0.17137	0.00610372	BCOR	CLPTM1L
0.197851	0.00612065	BCOR	STT3B
0.189607	0.00612065	BCOR	KRTCAP2
0.128798	0.00612065	BCOR	EDF1
0.250255	0.00612065	BCOR	TMED9
0.1918	0.00612065	BCOR	TUBB
0.163002	0.00612065	BCOR	BZW1
0.121485	0.00612065	BCOR	SRSF9
-0.36586	0.00614791	BCOR	NEK9
0.1319	0.00615123	BCOR	CUTA
-0.272293	0.00615123	BCOR	ENSG00000253821
0.184086	0.00615123	BCOR	MAML3
0.153455	0.00616825	BCOR	HSPB1
0.134738	0.00620083	BCOR	EIF4G1
-0.144535	0.0062173	BCOR	CCNG1
0.186946	0.00626116	BCOR	STOML2
-0.243773	0.00626116	BCOR	AEBP2
0.242339	0.00626254	BCOR	CPSF2
0.119602	0.00626254	BCOR	CYBA
-0.313124	0.00626354	BCOR	TMEM267
-0.246164	0.00626982	BCOR	ACOT13
0.136421	0.00630172	BCOR	ADIPOR2
0.248907	0.00630172	BCOR	ACSL4
0.225891	0.00632427	BCOR	NOL7
0.289585	0.00632427	BCOR	STMN1
0.108457	0.00635309	BCOR	PPP3CC
0.144635	0.00635798	BCOR	CTCF
-0.216957	0.00635798	BCOR	RALA
0.168965	0.00635798	BCOR	PHF20
-0.226481	0.00635798	BCOR	LINC01169
0.246533	0.00635798	BCOR	PINX1
0.22369	0.00637709	BCOR	GPHN
0.272156	0.00637709	BCOR	DGKH
-0.20118	0.00637709	BCOR	SESN1
0.167855	0.00637709	BCOR	DNAJC8
0.112081	0.00644606	BCOR	ABRACL
0.149098	0.00644606	BCOR	PSMD8
-0.1895	0.00645522	BCOR	PURPL
-0.157282	0.00645522	BCOR	ENSG00000258168
0.157401	0.00645522	BCOR	PIP4K2A
0.224937	0.00647655	BCOR	HPRT1
-0.233664	0.00647655	BCOR	FOS
-0.285896	0.00649571	BCOR	PPP1R21
0.137899	0.00649824	BCOR	APAF1
-0.194396	0.00649824	BCOR	SNHG5
0.175466	0.00649824	BCOR	RXFP1
0.165245	0.00650768	BCOR	OSBPL8
0.199599	0.00651192	BCOR	NOP10
0.140752	0.00651573	BCOR	FBXW7
0.239243	0.00651573	BCOR	COMT
0.131221	0.00651573	BCOR	TPM3
0.18312	0.0065388	BCOR	TGS1
0.122572	0.0065388	BCOR	CHP1
0.101639	0.00661249	BCOR	HDAC2
-0.22392	0.00672995	BCOR	LINC01004
0.307228	0.00675592	BCOR	BCL11A
-0.167765	0.00688896	BCOR	RC3H1
0.148899	0.00691003	BCOR	FNBP1
-0.296238	0.0069293	BCOR	CD37
-0.252281	0.0069293	BCOR	CTSS
-0.150822	0.0069293	BCOR	IMPDH2
0.193359	0.0069293	BCOR	MPLKIP
-0.345473	0.00695772	BCOR	MIR646HG
0.161646	0.0069875	BCOR	SRPK1
0.122927	0.00699317	BCOR	KDM2A
0.192763	0.00699317	BCOR	SS18L2
-0.265085	0.00699317	BCOR	TYROBP
0.137577	0.00699317	BCOR	MTPN
0.196791	0.00700363	BCOR	ERGIC2
0.19292	0.00700363	BCOR	TRAK1
-0.174231	0.00700363	BCOR	ATP9B
0.144193	0.00700363	BCOR	RAD23B
0.265568	0.00700363	BCOR	MRPS34
0.145828	0.00703899	BCOR	RAD21
0.140032	0.007048	BCOR	FUBP1
0.120059	0.00705226	BCOR	ABCE1
-0.147113	0.00705748	BCOR	FTX
-0.264648	0.00707278	BCOR	TGFBR1
-0.293496	0.00707278	BCOR	LINC00278
0.106656	0.00711932	BCOR	ERICH1
0.137173	0.00711932	BCOR	NDUFS2
0.177058	0.00711932	BCOR	CACYBP
0.201622	0.00711932	BCOR	NT5C2
-0.253984	0.00711932	BCOR	TMEM14C
-0.331375	0.00713618	BCOR	SNX13
0.134661	0.00713618	BCOR	MTF2
0.176179	0.00713618	BCOR	BUB3
0.110043	0.00720232	BCOR	CST3
0.152335	0.00720232	BCOR	HDAC1
0.150351	0.00728644	BCOR	ST13
0.149174	0.00728644	BCOR	STIP1
-0.241368	0.00728644	BCOR	IL10RB
-0.109251	0.00728644	BCOR	CCDC26
0.165363	0.00728644	BCOR	NOP56
-0.266402	0.00728644	BCOR	COMMD8
0.208456	0.00728644	BCOR	DPY30
0.181057	0.0072932	BCOR	YY1
0.161444	0.0072932	BCOR	ARF6
0.203152	0.0072932	BCOR	MRFAP1
0.153306	0.0072932	BCOR	RUVBL1
0.146593	0.0072932	BCOR	SOD1
0.174706	0.0072932	BCOR	NGLY1
-0.179759	0.0072932	BCOR	RAB27A
0.194605	0.0072932	BCOR	NOP58
-0.247157	0.00732522	BCOR	NR3C1
0.120657	0.00732522	BCOR	INVS
-0.213676	0.00732522	BCOR	RNF115
0.130005	0.00733851	BCOR	PSMA4
0.16539	0.00733851	BCOR	CCDC25
0.112131	0.00733851	BCOR	MTHFD2
0.159902	0.00733851	BCOR	ARL5A
-0.128244	0.00744546	BCOR	CNOT8
0.224022	0.00744546	BCOR	BCCIP
-0.291081	0.00744546	BCOR	HYCC1
-0.396973	0.00744546	BCOR	PCNX2
0.197847	0.00750546	BCOR	ARHGEF7
0.129556	0.00752524	BCOR	EIF4E2
0.147966	0.00752524	BCOR	TMEM70
0.187213	0.00753458	BCOR	PRDX5
0.147685	0.00756604	BCOR	DNAJC21
0.149207	0.00757495	BCOR	THRAP3
0.108586	0.00757495	BCOR	CSE1L
0.240964	0.00757947	BCOR	GNB2
0.171915	0.00761775	BCOR	MRPS12
0.234206	0.00761934	BCOR	GLRX3
0.126719	0.00761934	BCOR	IGF2R
0.113311	0.00763061	BCOR	TPI1
0.100025	0.00763061	BCOR	XPO1
0.10654	0.00763963	BCOR	ME2
0.234351	0.00764279	BCOR	MFSD14B
0.213849	0.00764279	BCOR	YTHDF2
0.198982	0.00764279	BCOR	NDUFAF8
0.120084	0.00773784	BCOR	LSM2
0.106595	0.00773784	BCOR	ILRUN
0.233885	0.00778896	BCOR	GBE1
0.179793	0.00779218	BCOR	POLR2K
0.106988	0.00779218	BCOR	LYN
0.126843	0.00779218	BCOR	GNB1
0.219118	0.00779218	BCOR	SMARCA5
0.195143	0.00779218	BCOR	SNRPB
0.257169	0.00779218	BCOR	BOLA3
0.193639	0.00780326	BCOR	SQLE
-0.285828	0.00780326	BCOR	PIK3R5
0.155823	0.00780326	BCOR	PHACTR2
0.115369	0.00784105	BCOR	CALM1
0.211999	0.0078444	BCOR	ZMAT2
-0.191737	0.0078444	BCOR	SLC23A2
0.196371	0.0078444	BCOR	PCNA
0.119321	0.0078444	BCOR	TPR
0.151425	0.00785468	BCOR	ARID3A
0.181414	0.00785468	BCOR	IL6R
0.173442	0.00785468	BCOR	MAP3K5
0.189748	0.00785468	BCOR	ANP32E
0.109769	0.00785468	BCOR	DIS3L2
-0.395807	0.00785468	BCOR	CHN2
-0.156307	0.00785468	BCOR	SNHG8
0.196493	0.00785468	BCOR	VAV3
-0.259769	0.00785468	BCOR	CAPG
0.116957	0.00785468	BCOR	NUP210
0.145965	0.00785468	BCOR	DLG1
-0.203475	0.00787477	BCOR	BCL2L13
-0.249687	0.00787477	BCOR	ZNF518A
0.143895	0.00787477	BCOR	KIF2A
0.2777	0.00787477	BCOR	ZNF593
0.118638	0.00787477	BCOR	ANP32B
0.122664	0.00788747	BCOR	LIMS1
0.169147	0.00788747	BCOR	SEPHS2
0.139706	0.00789095	BCOR	AATF
0.2152	0.00793731	BCOR	KMT5B
0.21364	0.00795448	BCOR	NPLOC4
0.133917	0.00795712	BCOR	RHEB
0.159575	0.00796193	BCOR	SEC62
0.176713	0.00796193	BCOR	ALG5
0.107989	0.00799527	BCOR	CNBP
0.166393	0.00799527	BCOR	RNF38
-0.179546	0.00800803	BCOR	MAP3K2
0.155184	0.00806069	BCOR	UBE2I
0.200882	0.00806069	BCOR	TMOD3
0.158537	0.00806069	BCOR	UBE3C
-0.119542	0.00809618	BCOR	PTPRE
0.200684	0.0082171	BCOR	POGZ
0.13608	0.00821843	BCOR	COA4
0.169645	0.0082216	BCOR	RPS19BP1
-0.192735	0.00826211	BCOR	WDFY4
0.116038	0.00826957	BCOR	THOC2
0.167256	0.00826957	BCOR	TFRC
0.135461	0.00826957	BCOR	ARL15
0.159667	0.00826957	BCOR	NUDCD1
0.202378	0.00830208	BCOR	NOLC1
-0.129344	0.00831059	BCOR	PTEN
0.176838	0.00832912	BCOR	NDUFAB1
0.121906	0.00832912	BCOR	GPN3
0.148268	0.00837392	BCOR	WDR43
0.131986	0.00837392	BCOR	MRC2
0.181108	0.00837392	BCOR	HSBP1
-0.289623	0.00839518	BCOR	NOB1
-0.273871	0.00839518	BCOR	CPNE1
0.136813	0.00839518	BCOR	ATOX1
0.105545	0.00839518	BCOR	CDC5L
0.217704	0.00839518	BCOR	LMNB1
0.141311	0.00841024	BCOR	SNRPF
-0.205175	0.00841338	BCOR	ADAM17
-0.163931	0.00844303	BCOR	TAB2
0.205738	0.00844631	BCOR	PRDX2
-0.164702	0.00845175	BCOR	ACTN4
-0.422279	0.00847673	BCOR	SNX29
0.205594	0.00849543	BCOR	GTPBP4
-0.21299	0.00849543	BCOR	ACAP2
0.100138	0.00849543	BCOR	PKP4
-0.211778	0.00849543	BCOR	SRGAP2C
-0.233135	0.00849543	BCOR	S100A6
0.146589	0.00849543	BCOR	DCP2
0.181429	0.00849543	BCOR	PSMD2
-0.256086	0.00849543	BCOR	RAB3GAP1
0.23086	0.00849543	BCOR	RUNX2
-0.195215	0.00852488	BCOR	GLIPR1
0.150524	0.00852488	BCOR	PAK2
-0.289069	0.00857608	BCOR	AGO4
-0.320628	0.00857608	BCOR	B3GALNT2
-0.120715	0.00857608	BCOR	BRI3
-0.112371	0.00858052	BCOR	DPYD
0.116564	0.00860625	BCOR	VMA21
0.164399	0.00860625	BCOR	AVEN
-0.240547	0.00860625	BCOR	RAB13
0.129076	0.00860625	BCOR	MRPL52
0.140998	0.00860625	BCOR	CLASP1
-0.125217	0.00860625	BCOR	CCNY
0.12348	0.00863295	BCOR	MTDH
0.154902	0.00864652	BCOR	TNPO1
-0.224653	0.00864652	BCOR	CERS2
0.122065	0.00867598	BCOR	GPI
0.101629	0.00868483	BCOR	TXNL4A
0.100297	0.00868483	BCOR	PDS5A
-0.201048	0.00868944	BCOR	SORL1
0.152395	0.00873501	BCOR	SNRPD1
0.191969	0.00873501	BCOR	YWHAQ
0.161795	0.00873501	BCOR	SELENOH
-0.270235	0.0088196	BCOR	ASAH1
0.19879	0.0088196	BCOR	TMEM147
-0.122691	0.0088196	BCOR	GSTK1
0.112984	0.00882404	BCOR	NIPAL2
0.150232	0.00883184	BCOR	KPNA3
-0.214012	0.00889822	BCOR	RANBP2
0.171054	0.00889822	BCOR	NDUFA1
0.118089	0.00889822	BCOR	MAPK1
-0.188023	0.00889822	BCOR	MORC3
0.136704	0.00893086	BCOR	MLEC
-0.104049	0.00893086	BCOR	TPCN1
-0.211593	0.00896633	BCOR	RALY
0.209485	0.00898425	BCOR	PPP3CA
0.16298	0.00898425	BCOR	NDUFAF6
0.11856	0.00898556	BCOR	SSB
0.18147	0.00898672	BCOR	PEX2
0.121116	0.00900804	BCOR	ACO2
0.180846	0.0090269	BCOR	TRAPPC5
0.149355	0.00903704	BCOR	SNTB1
0.100903	0.00905933	BCOR	ATP5PF
0.190265	0.00905933	BCOR	IPO11
0.137128	0.00905933	BCOR	NMI
0.223981	0.00911387	BCOR	CLPP
-0.236633	0.00911387	BCOR	NARS1
0.123818	0.00914772	BCOR	RIDA
-0.285588	0.00914881	BCOR	ZMAT3
0.185838	0.00918254	BCOR	PSMC5
0.194612	0.00921698	BCOR	PHLPP1
0.200469	0.00921698	BCOR	ARFGEF2
0.132368	0.00921698	BCOR	ZRANB2
-0.155395	0.00925721	BCOR	KDELR1
0.12369	0.00929112	BCOR	SNRPE
0.129212	0.00929112	BCOR	ERH
0.147784	0.00929112	BCOR	CSNK2B
-0.181423	0.00930653	BCOR	ZNF148
0.242442	0.00933446	BCOR	CLIC4
0.141223	0.00933446	BCOR	SCARB1
0.103255	0.00933446	BCOR	MAFG
-0.240521	0.00933446	BCOR	OGDH
0.105942	0.00933446	BCOR	PPP4C
-0.209506	0.00933446	BCOR	TM9SF2
0.231389	0.00936709	BCOR	UBE2G1
0.104775	0.00941688	BCOR	PDS5B
0.120356	0.00947578	BCOR	NUDT3
-0.153534	0.00947578	BCOR	TMED10
0.11124	0.00947578	BCOR	UIMC1
0.148653	0.00947598	BCOR	FAM204A
0.12945	0.00948378	BCOR	PTPRA
-0.163199	0.00956689	BCOR	ATXN2
0.143037	0.00956689	BCOR	DAD1
0.235892	0.00956689	BCOR	ROCK2
0.135655	0.00956689	BCOR	MRPL51
-0.238607	0.00956689	BCOR	CSF3R
0.110095	0.00956689	BCOR	CSNK2A1
-0.255608	0.00956689	BCOR	PECAM1
0.159137	0.00958537	BCOR	SMAP2
0.151323	0.00958537	BCOR	DDX1
-0.190823	0.00959029	BCOR	MIR181A1HG
-0.148328	0.00964794	BCOR	VDAC2
-0.126166	0.00968517	BCOR	POLR1H
-0.145594	0.00968517	BCOR	DARS1
0.119731	0.00968517	BCOR	ELAVL1
-0.144936	0.00968517	BCOR	COMMD10
0.117616	0.00968517	BCOR	ZNF292
-0.135462	0.00970418	BCOR	FIS1
0.121203	0.00979211	BCOR	NAA20
0.230368	0.00979211	BCOR	HNRNPL
-0.160602	0.00979211	BCOR	FNDC3B
-0.17008	0.0098324	BCOR	SPI1
0.11265	0.00986874	BCOR	PARK7
0.166978	0.00987775	BCOR	SRSF10
-0.200314	0.00989396	BCOR	MBD5
-0.198515	0.00993468	BCOR	HLA-E
0.15891	0.00993468	BCOR	DLEU1
-0.316369	0.00993468	BCOR	AKIRIN1
0.17256	0.00993468	BCOR	PCMT1
0.196433	0.00993468	BCOR	DDB1
-0.213051	0.00993468	BCOR	NFAT5
-0.15973	0.00994176	BCOR	ARSB
-0.113198	0.00994176	BCOR	JAK2
0.144021	0.00994176	BCOR	ATP5MC1
0.139902	0.00996333	BCOR	CUL4A
0.120082	0.00998911	BCOR	SUPT16H
-0.139295	0.00998911	BCOR	CLINT1
0.136928	0.00999191	BCOR	DRAM2
0.14865	0.0100038	BCOR	PRIM2
-0.112621	0.0100038	BCOR	ARHGAP26
-0.102872	0.0100038	BCOR	ZFR
0.118386	0.0100038	BCOR	NAA15
0.11291	0.0100038	BCOR	POLE4
-0.347128	0.0100112	BCOR	TIAM2
0.114425	0.0100193	BCOR	JTB
0.16698	0.010097	BCOR	SAFB2
0.218324	0.010097	BCOR	UCHL5
0.123517	0.010097	BCOR	CBFB
-0.146029	0.010097	BCOR	CORO1A
0.173066	0.0101071	BCOR	ATP6V1E1
0.103266	0.0101171	BCOR	SRSF2
0.140857	0.0101171	BCOR	PSME3IP1
0.192812	0.0101392	BCOR	RICTOR
-0.110931	0.010153	BCOR	TFCP2
0.134361	0.0101836	BCOR	SLMAP
0.139059	0.0101836	BCOR	NUP58
0.117739	0.0101998	BCOR	NDUFA12
0.178631	0.0102068	BCOR	POLR2H
-0.32287	0.010216	BCOR	ZNF37A
0.13282	0.0102212	BCOR	PPP6R3
-0.253563	0.0102339	BCOR	NPEPPS
0.106084	0.0102802	BCOR	LAGE3
-0.138988	0.0103789	BCOR	PCCA
0.21701	0.0103789	BCOR	MXI1
0.157083	0.0103789	BCOR	TIMM13
0.182828	0.0103789	BCOR	PIK3AP1
0.121847	0.0103789	BCOR	SATB2
0.150661	0.0103833	BCOR	LMBR1
0.15726	0.0103996	BCOR	MACF1
0.10242	0.0103996	BCOR	NSD1
-0.181157	0.0104084	BCOR	KMT2E
-0.12769	0.0104272	BCOR	FCGRT
0.16658	0.0104485	BCOR	SLC25A32
-0.195852	0.0104571	BCOR	PNRC1
-0.288311	0.0104571	BCOR	NDUFV3
0.206578	0.0104604	BCOR	NUP153
0.133017	0.0104984	BCOR	GAPVD1
-0.173591	0.0105056	BCOR	TENT2
0.204224	0.0105164	BCOR	INPP5A
-0.10094	0.0105206	BCOR	PCNX1
0.121944	0.0105738	BCOR	MIRLET7BHG
0.132188	0.010641	BCOR	COX16
-0.119291	0.0107023	BCOR	RPL31
0.129513	0.0107023	BCOR	EDEM3
0.142692	0.0107581	BCOR	GALNT1
-0.100387	0.0107581	BCOR	RBM26
0.138595	0.0107581	BCOR	UCK2
-0.191382	0.0107581	BCOR	STEAP1B
-0.355544	0.0108236	BCOR	MSL2
0.149214	0.0108256	BCOR	TRIM13
-0.289729	0.0108256	BCOR	CYSLTR1
0.189685	0.0108256	BCOR	MYO9B
-0.277342	0.0108563	BCOR	SCPEP1
-0.120534	0.0108653	BCOR	CDC42EP3
-0.171886	0.0108653	BCOR	TXNIP
-0.137941	0.0108653	BCOR	CDKN1A
0.150902	0.0108791	BCOR	PFDN2
0.119399	0.0109276	BCOR	NDUFS8
0.140201	0.010929	BCOR	GTF2H5
-0.178289	0.0109972	BCOR	TRIM22
-0.191664	0.011013	BCOR	EIF2A
0.134586	0.011013	BCOR	DDX24
0.130684	0.0110656	BCOR	G3BP1
0.120459	0.0110713	BCOR	REST
0.109837	0.0111392	BCOR	VIRMA
-0.136594	0.0111757	BCOR	NUMB
0.101486	0.0111757	BCOR	TRMT11
-0.167888	0.0111757	BCOR	PANK2
0.144183	0.0111757	BCOR	LY6E
0.176459	0.0111757	BCOR	DICER1
0.102704	0.0112307	BCOR	GNG10
0.165128	0.0112395	BCOR	MRPS21
0.114142	0.0112395	BCOR	PPIH
0.12991	0.0112764	BCOR	TRA2B
0.188793	0.0112764	BCOR	ACIN1
0.111087	0.0112764	BCOR	IRF2BP2
-0.209406	0.0112764	BCOR	USP8
-0.228102	0.0113755	BCOR	FBXO42
0.12697	0.0113755	BCOR	MRPL14
-0.14224	0.0113755	BCOR	SYF2
0.174656	0.0113919	BCOR	MBTD1
-0.114264	0.0113919	BCOR	CPQ
0.148239	0.0113919	BCOR	U2AF1
0.167831	0.0113959	BCOR	DHX9
0.123565	0.0113959	BCOR	CKAP2
0.177056	0.0113959	BCOR	ISCU
0.17701	0.0114345	BCOR	RSBN1L
-0.116539	0.0114345	BCOR	TOMM7
0.144608	0.0115077	BCOR	ENSG00000290833
-0.201887	0.0115487	BCOR	ACSM3
0.101642	0.0115944	BCOR	ZNF22
0.102551	0.0116165	BCOR	DIAPH2
0.115171	0.0116344	BCOR	STX7
0.100141	0.0116998	BCOR	NDUFC2
-0.323227	0.0116998	BCOR	CSNK1G3
0.116786	0.0117003	BCOR	PSMA5
-0.15325	0.0117179	BCOR	PTPN12
0.113202	0.0117755	BCOR	CTBP2
0.223048	0.011799	BCOR	MAPK1IP1L
0.116076	0.0118345	BCOR	KLHL8
0.191792	0.0118488	BCOR	RSRC2
-0.213927	0.0118488	BCOR	ENSG00000262879
-0.300698	0.0118488	BCOR	FBXO28
-0.13157	0.0118549	BCOR	ADGRA2
-0.18328	0.0118763	BCOR	SLC25A46
0.177918	0.0119312	BCOR	SRSF7
-0.173525	0.0119312	BCOR	ATP6V1A
-0.173208	0.0119388	BCOR	TMEM165
0.136079	0.0119405	BCOR	UTRN
-0.250279	0.0119408	BCOR	CPVL
-0.103319	0.0119434	BCOR	M6PR
0.128526	0.01195	BCOR	IKBKB
0.120447	0.0119624	BCOR	ATP6V0B
-0.187466	0.0119633	BCOR	PFDN4
0.207888	0.0119692	BCOR	MMP24OS
-0.215441	0.0120311	BCOR	ZDHHC14
0.135585	0.0120311	BCOR	POLR2B
0.149088	0.0120311	BCOR	CCNC
-0.23349	0.0120441	BCOR	CNST
0.124488	0.0120456	BCOR	HSPA4
0.131184	0.0120604	BCOR	ANAPC5
0.12369	0.012086	BCOR	MRPL34
0.115653	0.012086	BCOR	DENND3
-0.104486	0.0120954	BCOR	TMEM167A
0.139979	0.0122092	BCOR	RBPJ
0.134588	0.0122398	BCOR	NME1
-0.255382	0.0123337	BCOR	SLC38A9
-0.138897	0.012352	BCOR	AVL9
0.117516	0.0123944	BCOR	TAF9
0.107888	0.0123944	BCOR	AK2
0.13028	0.0123991	BCOR	NDUFS5
0.149767	0.0124372	BCOR	EP400
0.151311	0.0124498	BCOR	MRTO4
0.149918	0.0124806	BCOR	AZIN1
-0.104387	0.0125177	BCOR	NSMAF
-0.197275	0.0125198	BCOR	BNIP3L
0.267328	0.0125256	BCOR	ZBTB44
0.167494	0.0125256	BCOR	POM121
-0.202167	0.0125319	BCOR	RABAC1
0.132693	0.0125319	BCOR	TMCO1
0.163636	0.0125518	BCOR	FDPS
0.102872	0.012553	BCOR	TNKS2
0.178621	0.012644	BCOR	FAM91A1
0.202177	0.0126474	BCOR	HNRNPLL
0.124622	0.0126474	BCOR	YLPM1
-0.101612	0.0126534	BCOR	ZEB2
0.239579	0.0126534	BCOR	CUL1
-0.145871	0.0127103	BCOR	LRCH3
-0.202499	0.0127166	BCOR	SLC39A4
0.173813	0.0127166	BCOR	NUTF2
0.118869	0.0127166	BCOR	SSU72
0.15632	0.0127166	BCOR	RREB1
0.145751	0.0127277	BCOR	FAM216A
0.161952	0.0127277	BCOR	CLTB
0.125973	0.0127978	BCOR	TRIM28
-0.167437	0.0127978	BCOR	LDLRAD4
-0.120403	0.0127978	BCOR	SARAF
0.132933	0.0128277	BCOR	SMARCE1
-0.125295	0.0128882	BCOR	TTC19
0.130585	0.01289	BCOR	UBAP2
0.119038	0.0129548	BCOR	VWA8
0.1433	0.0129577	BCOR	CBX5
-0.253217	0.0129577	BCOR	SLC2A9
0.133549	0.0129737	BCOR	PIK3R1
0.163856	0.0131062	BCOR	OXR1
0.122641	0.0131131	BCOR	UQCRC1
-0.187089	0.0131353	BCOR	PSME4
0.12358	0.013159	BCOR	NOL10
0.173992	0.013159	BCOR	PHB1
0.125709	0.0131713	BCOR	HSPA5
-0.267165	0.0132235	BCOR	TET2
-0.221707	0.0132308	BCOR	METTL15
0.192446	0.0132308	BCOR	MAGOH
-0.115329	0.0133304	BCOR	GALNT11
0.107315	0.0133304	BCOR	KCTD20
-0.105819	0.0133492	BCOR	AP1S2
-0.109989	0.0133541	BCOR	ASAP1
0.131863	0.0134332	BCOR	SYNE3
0.133248	0.0134612	BCOR	PITPNB
-0.190429	0.0134701	BCOR	PPP3CB
0.129756	0.0134827	BCOR	CNPY2
0.193523	0.0134988	BCOR	HSH2D
0.109949	0.0134988	BCOR	FRYL
-0.123213	0.0134988	BCOR	GABARAP
0.253946	0.0134988	BCOR	EMC3
0.121969	0.0134988	BCOR	BNIP2
-0.175165	0.0134988	BCOR	USP4
0.146602	0.0136834	BCOR	SIMC1
0.143026	0.0137467	BCOR	STMP1
-0.16503	0.0137467	BCOR	ANKRD44
0.133212	0.0137472	BCOR	NAA10
-0.262283	0.0138264	BCOR	TSNAX
0.149183	0.0139881	BCOR	MIR223HG
0.141482	0.0139917	BCOR	CHURC1
-0.138146	0.0140775	BCOR	EPB41L4A-AS1
0.114838	0.0141211	BCOR	GPAA1
-0.183671	0.0141305	BCOR	EPHA1-AS1
-0.200153	0.0141305	BCOR	RABGEF1
0.122045	0.0141591	BCOR	ZNF407
-0.121515	0.0141682	BCOR	SPECC1
0.130297	0.0141682	BCOR	ABL1
-0.22052	0.0141682	BCOR	LNPEP
-0.163354	0.0141682	BCOR	HERC1
-0.173958	0.0141682	BCOR	KDM1B
0.200253	0.0141885	BCOR	POLR2L
0.163218	0.0141894	BCOR	SMC4
0.124298	0.0142007	BCOR	FOXJ3
-0.196346	0.014222	BCOR	PICALM
0.13611	0.014222	BCOR	SNRPD3
0.125185	0.014222	BCOR	ECHDC1
0.145934	0.014222	BCOR	FXYD5
0.207602	0.014222	BCOR	PSMD13
0.141245	0.0142511	BCOR	HRH2
-0.128443	0.0142511	BCOR	FBXL17
0.111211	0.0143472	BCOR	KDELR2
0.10513	0.0143814	BCOR	MDN1
-0.230327	0.0143953	BCOR	SMURF2
-0.169455	0.0145326	BCOR	ATP6V1H
0.156461	0.0145326	BCOR	MRPL44
0.12663	0.0145326	BCOR	TRAPPC2L
0.123233	0.0145326	BCOR	URI1
0.108804	0.0145636	BCOR	MZT1
-0.177284	0.0145636	BCOR	HNMT
-0.139117	0.0145996	BCOR	DENND10
-0.128421	0.0146049	BCOR	SAT1
0.122221	0.0146171	BCOR	UGGT2
0.21562	0.0146364	BCOR	TASL
0.119492	0.0146752	BCOR	TMEM181
0.107793	0.0146963	BCOR	SPN
-0.219476	0.0146963	BCOR	C1D
-0.217416	0.0146963	BCOR	TRIM38
-0.197156	0.0146963	BCOR	ZBTB20
-0.278999	0.0146963	BCOR	RPS6KB1
0.122486	0.0146963	BCOR	BID
-0.197913	0.0147488	BCOR	LDLRAD3
-0.1326	0.0148034	BCOR	AFG1L
0.110414	0.0150191	BCOR	ELP4
-0.186942	0.0150421	BCOR	MPC2
-0.144875	0.0151514	BCOR	CAB39
-0.104127	0.0151514	BCOR	WDFY2
-0.161676	0.0151748	BCOR	NUDT7
-0.272734	0.0151893	BCOR	MAT2B
0.157569	0.0151893	BCOR	SBNO1
0.130428	0.0152519	BCOR	AOPEP
-0.335354	0.0153775	BCOR	PSAP
-0.106889	0.0154435	BCOR	RAB10
-0.104182	0.0154435	BCOR	IL17RA
0.122295	0.0156313	BCOR	UQCRFS1
-0.131793	0.0156313	BCOR	RSRP1
-0.11118	0.0156434	BCOR	MLLT10
-0.133427	0.0157868	BCOR	ARIH1
-0.131896	0.0157868	BCOR	TRAP1
0.123258	0.0157868	BCOR	CDC16
-0.148768	0.0158137	BCOR	SLC22A15
-0.14747	0.0158239	BCOR	NAA25
-0.215025	0.0158846	BCOR	RAB11A
0.191586	0.0158846	BCOR	EFTUD2
0.163865	0.0159088	BCOR	RHOG
0.136573	0.0159204	BCOR	ZDHHC20
0.105133	0.0159204	BCOR	ELANE
0.115472	0.0159514	BCOR	PMM2
0.157925	0.0159514	BCOR	WDR1
0.162764	0.0159838	BCOR	SACS
-0.110907	0.0160324	BCOR	CCNB1IP1
0.151942	0.0160977	BCOR	GRK2
-0.114584	0.0161189	BCOR	DOCK5
0.10047	0.0161525	BCOR	CNTRL
-0.125424	0.016169	BCOR	AKAP10
-0.148953	0.016169	BCOR	TTC14
0.100261	0.0162526	BCOR	VPS13B
-0.169485	0.0163961	BCOR	USP48
0.128491	0.0165036	BCOR	COPB1
0.101485	0.0165036	BCOR	CCT4
0.100049	0.016527	BCOR	SH3KBP1
0.102339	0.0165742	BCOR	ANKRD17
0.192724	0.0166436	BCOR	POLR2G
0.114938	0.0166745	BCOR	RABGAP1L
0.144099	0.0166852	BCOR	VPS13D
0.117837	0.0166852	BCOR	NUP93
0.178338	0.0167314	BCOR	PTPN11
0.125605	0.0167356	BCOR	MRPL22
0.149025	0.0167356	BCOR	NDUFA5
0.106265	0.0167356	BCOR	SSBP1
-0.312452	0.0167356	BCOR	ST3GAL6
-0.238507	0.0167356	BCOR	ASB3
0.157823	0.0167356	BCOR	ZBTB7A
-0.146647	0.0167689	BCOR	MKLN1
0.12292	0.0168544	BCOR	CIAO2A
-0.224091	0.0169704	BCOR	RAF1
-0.165288	0.0170103	BCOR	ADSS2
0.126863	0.0170886	BCOR	DNAJB6
0.102623	0.0171343	BCOR	DENND1A
0.124044	0.0171343	BCOR	RNASET2
0.239758	0.0171352	BCOR	ALCAM
-0.128325	0.0171816	BCOR	APPL1
-0.153895	0.0172003	BCOR	NCOA4
-0.116551	0.0172003	BCOR	SFSWAP
0.146003	0.0172003	BCOR	LARP7
0.140886	0.0172956	BCOR	TYMP
-0.159504	0.0172956	BCOR	FOSL2
0.10674	0.0173338	BCOR	PRDX3
-0.206207	0.0173439	BCOR	ANAPC1
-0.200936	0.0173732	BCOR	STXBP5
-0.24456	0.0173732	BCOR	PDCD4
0.226539	0.0173841	BCOR	NCK2
0.131306	0.0174092	BCOR	ITPR2
0.106443	0.0174416	BCOR	SRP72
-0.185717	0.0174776	BCOR	RNF114
-0.135795	0.0175577	BCOR	ZNF521
-0.13457	0.0177125	BCOR	DGLUCY
0.117725	0.0177332	BCOR	RBM8A
0.109434	0.0177588	BCOR	CNOT2
-0.113195	0.0177588	BCOR	GDI2
-0.145048	0.0177767	BCOR	SIL1
-0.169555	0.0178316	BCOR	RARS2
-0.155684	0.0178316	BCOR	HIKESHI
-0.231973	0.0178393	BCOR	ABCB10
0.106253	0.0179362	BCOR	CPSF6
-0.188214	0.0180669	BCOR	CTSB
-0.101396	0.0184281	BCOR	NEMF
-0.173942	0.018876	BCOR	CDC73
0.125072	0.0189265	BCOR	PBRM1
-0.102326	0.0189265	BCOR	TNFRSF10B
-0.12887	0.0189316	BCOR	EXOC6
-0.20364	0.0189316	BCOR	BLOC1S6
-0.105751	0.0190321	BCOR	SMIM26
-0.103251	0.0190321	BCOR	SUGT1
-0.290656	0.0190321	BCOR	GPSM3
0.100664	0.0190321	BCOR	CHMP3
0.232087	0.0192551	BCOR	C16orf74
-0.145055	0.0194044	BCOR	ATXN3
-0.122415	0.0194044	BCOR	GTF2H1
-0.116156	0.0194044	BCOR	PHYKPL
0.119906	0.0194044	BCOR	CYP1B1
-0.120801	0.0194702	BCOR	ATL3
-0.203527	0.0194702	BCOR	ARF4
-0.147719	0.0195002	BCOR	DOP1B
0.118758	0.0195413	BCOR	ATP13A3
0.132178	0.0195526	BCOR	PPP2CB
0.127864	0.019584	BCOR	BTF3L4
-0.193419	0.0196468	BCOR	PLCG2
-0.176154	0.0196468	BCOR	FASTKD1
-0.124654	0.0196867	BCOR	CAAP1
-0.130899	0.0197573	BCOR	ABHD18
-0.164609	0.0198958	BCOR	ARHGAP17
0.127477	0.019907	BCOR	SYK
0.107018	0.0200045	BCOR	MAZ
-0.151942	0.0200612	BCOR	PAPSS1
-0.112108	0.0201745	BCOR	AKAP9
-0.177401	0.0202129	BCOR	UBR3
-0.234996	0.0202129	BCOR	ACER3
0.196092	0.0202301	BCOR	APOLD1
0.111657	0.0202386	BCOR	IK
-0.26945	0.0204401	BCOR	ACYP2
0.119102	0.0204562	BCOR	TPP2
-0.230042	0.0205583	BCOR	UGP2
-0.113373	0.0205909	BCOR	RBM5
0.119145	0.0209075	BCOR	RBM33
-0.11575	0.020993	BCOR	NOP16
-0.154515	0.0211284	BCOR	ERC1
-0.10384	0.0212127	BCOR	DUSP3
0.108741	0.021279	BCOR	DPP7
0.138277	0.0213394	BCOR	ATP5IF1
-0.153891	0.0213839	BCOR	HECTD4
0.108256	0.0214417	BCOR	UQCR11
0.102425	0.0214462	BCOR	ARIH2
-0.182559	0.0214462	BCOR	COPS5
-0.119147	0.0214531	BCOR	GAS7
-0.122631	0.0216363	BCOR	DGUOK
-0.10621	0.0216363	BCOR	RSL1D1
-0.120658	0.0216363	BCOR	USP25
-0.185822	0.0216363	BCOR	AGPAT3
0.114261	0.0216363	BCOR	MIB1
0.112781	0.0216363	BCOR	ARMH3
-0.135714	0.0216381	BCOR	EML4
-0.196106	0.0218704	BCOR	CMAS
-0.18162	0.021975	BCOR	AQR
0.148091	0.02198	BCOR	ZNF251
-0.18096	0.0220654	BCOR	EIF4EBP2
0.125947	0.0220654	BCOR	FOXK1
0.175972	0.0220954	BCOR	SUMF1
-0.163813	0.0221393	BCOR	C8orf76
-0.114868	0.022455	BCOR	LAMTOR2
-0.107675	0.022455	BCOR	CORO1C
0.102351	0.0225063	BCOR	AFF3
-0.145219	0.0226416	BCOR	SPTLC2
-0.222697	0.022725	BCOR	WDR49
0.136851	0.022725	BCOR	C5orf24
-0.136029	0.0232034	BCOR	TENT4B
-0.127483	0.0232969	BCOR	B4GALT5
0.110911	0.0233817	BCOR	IMP3
-0.201751	0.0234593	BCOR	DRAP1
-0.102276	0.0234593	BCOR	UBXN4
-0.105777	0.0234593	BCOR	AKIRIN2
0.101035	0.0234593	BCOR	AGO2
-0.181912	0.0234804	BCOR	PIP4P2
-0.105654	0.0235331	BCOR	MGST3
-0.127819	0.0235585	BCOR	MFSD10
-0.104611	0.0235592	BCOR	RAB5C
-0.115872	0.0236236	BCOR	ANAPC16
0.108573	0.0237055	BCOR	QSOX1
-0.130296	0.0237214	BCOR	NFATC2IP
-0.148822	0.0238148	BCOR	LINC-PINT
0.114148	0.0238148	BCOR	DMXL1
-0.1654	0.0238148	BCOR	NEK7
0.128407	0.0238148	BCOR	PAM16
-0.112633	0.0239216	BCOR	BTG1
-0.134046	0.0239976	BCOR	KIDINS220
-0.105296	0.0240268	BCOR	SLC30A9
0.138325	0.0240268	BCOR	PLPPR3
0.1112	0.0240513	BCOR	BPNT2
-0.149678	0.0240991	BCOR	TMEM219
-0.15045	0.0241059	BCOR	TOP2B
0.120859	0.0243636	BCOR	SETX
-0.132478	0.024435	BCOR	ZFP36L2
0.113383	0.0246562	BCOR	DGKD
-0.25214	0.0247381	BCOR	DCAF8
0.111789	0.0249902	BCOR	APTX
0.118242	0.0250487	BCOR	CACNA2D4
-0.126727	0.0250487	BCOR	DCTN4
-0.149058	0.025219	BCOR	MTREX
-0.182359	0.025219	BCOR	PWWP2A
-0.110458	0.0252681	BCOR	TCF25
-0.211821	0.025306	BCOR	TNFRSF1B
-0.117658	0.0253211	BCOR	ZFAND3
-0.213978	0.0253892	BCOR	PLEKHA2
-0.14268	0.0254864	BCOR	AKAP13
-0.12635	0.0254894	BCOR	LATS1
-0.175317	0.0255341	BCOR	RUFY1
-0.116517	0.0257658	BCOR	SPTSSA
-0.101693	0.0258336	BCOR	DESI1
-0.110908	0.0260334	BCOR	PNRC2
-0.126815	0.0265094	BCOR	PARN
-0.110248	0.0265094	BCOR	FNIP1
-0.100033	0.0266107	BCOR	HADHB
-0.165193	0.0269763	BCOR	ESF1
-0.124584	0.0270267	BCOR	AAK1
-0.105102	0.0270879	BCOR	S100A10
-0.168839	0.0271715	BCOR	HNRNPH3
-0.170677	0.0271988	BCOR	ALKBH7
0.105709	0.0275675	BCOR	SLC4A7
-0.154209	0.0276142	BCOR	EPC1
-0.124733	0.027625	BCOR	TBC1D12
-0.231843	0.027625	BCOR	MS4A7
-0.120538	0.0277362	BCOR	TMEM248
-0.190988	0.0278258	BCOR	WDFY1
-0.200414	0.0279426	BCOR	C6orf89
-0.118814	0.0280076	BCOR	RELCH
-0.114369	0.0280076	BCOR	TSG101
-0.226268	0.0280712	BCOR	ADD3
0.125935	0.0283227	BCOR	SDHB
-0.117567	0.0284125	BCOR	HERC2
-0.107958	0.0284141	BCOR	ARFGEF1
0.12138	0.0285696	BCOR	DNAJC15
-0.15849	0.0286238	BCOR	PURA
-0.102138	0.0286253	BCOR	KLHDC10
0.126235	0.0286261	BCOR	SLC45A4
-0.13701	0.0286299	BCOR	MYO9A
-0.130819	0.0286539	BCOR	LYRM2
-0.104453	0.0286965	BCOR	RPS6KA3
-0.11661	0.0286965	BCOR	VPS13A
0.119903	0.0286965	BCOR	MYC
-0.272589	0.0287848	BCOR	TRIM66
-0.111968	0.0287848	BCOR	GOLGA7
0.102098	0.0287985	BCOR	UBC
-0.120214	0.0288302	BCOR	OGFRL1
-0.126583	0.0288302	BCOR	SUMF2
-0.110127	0.0288302	BCOR	ZNF638
0.115459	0.028845	BCOR	PIK3C2A
-0.101116	0.0289702	BCOR	TOP1
0.122656	0.0290161	BCOR	PACSIN2
-0.122295	0.0291095	BCOR	NDUFB1
-0.108394	0.0293958	BCOR	MAPK8
0.110094	0.0298634	BCOR	ZC3H3
-0.163254	0.0299651	BCOR	UBXN2B
-0.14684	0.0300132	BCOR	KDM6A
-0.184826	0.0300184	BCOR	LGALS9
-0.182292	0.0300528	BCOR	RNF13
-0.13283	0.0301153	BCOR	ITFG1
-0.161048	0.0301469	BCOR	CRYBG1
-0.110428	0.0304203	BCOR	AHCYL2
-0.116715	0.0304203	BCOR	SCFD1
-0.140121	0.0305587	BCOR	DISC1
-0.137911	0.0305587	BCOR	SIPA1L3
-0.125408	0.0309329	BCOR	CAMLG
0.118067	0.0309329	BCOR	RNF216
-0.107295	0.0311242	BCOR	DHX29
-0.108373	0.031479	BCOR	XYLT1
-0.119061	0.0315773	BCOR	APC
-0.124456	0.032621	BCOR	DAP3
-0.102462	0.032889	BCOR	BBLN
-0.119948	0.0332701	BCOR	USO1
-0.173972	0.0333909	BCOR	ZNF280D
-0.106767	0.0333909	BCOR	SSR4
-0.101864	0.0335981	BCOR	CCNL1
-0.175719	0.0337771	BCOR	ANKRD12
-0.131062	0.0338976	BCOR	QRICH1
-0.176862	0.0339133	BCOR	SNX27
-0.17054	0.0341339	BCOR	PRRC2B
-0.108671	0.0341652	BCOR	ABHD12
-0.142771	0.0342801	BCOR	PRR14L
-0.112044	0.0343207	BCOR	LDAH
-0.171127	0.0346599	BCOR	FXR1
-0.111747	0.0346646	BCOR	SMG7
-0.155106	0.0347028	BCOR	FTO
0.105435	0.0349924	BCOR	NEAT1
-0.108167	0.0352895	BCOR	ATP6V0D1
-0.131864	0.0353379	BCOR	SMARCAD1
-0.116161	0.0365614	BCOR	LUC7L3
-0.147286	0.0368118	BCOR	WWP2
-0.132298	0.0368234	BCOR	FIP1L1
-0.221715	0.0369765	BCOR	P2RX1
-0.104544	0.0371806	BCOR	LAT2
-0.132292	0.0371806	BCOR	TMEM164
-0.104089	0.0372782	BCOR	VTA1
0.102808	0.0377288	BCOR	ZRANB3
-0.15801	0.037922	BCOR	SCLT1
-0.101237	0.0380865	BCOR	SASH1
-0.220991	0.0380865	BCOR	SDCCAG8
-0.115242	0.0382908	BCOR	CRLF3
-0.106359	0.0386183	BCOR	TMCC1
-0.112422	0.0386183	BCOR	ENOSF1
-0.143861	0.0386183	BCOR	UBAP2L
-0.100242	0.0387788	BCOR	MRPL43
-0.118533	0.0388109	BCOR	MAN2B1
-0.130661	0.0389604	BCOR	STX12
-0.165028	0.039031	BCOR	BLOC1S1
-0.142305	0.0392371	BCOR	SMIM3
0.1132	0.0392385	BCOR	DCAF6
-0.111146	0.0393975	BCOR	CALCOCO2
-0.13979	0.0393975	BCOR	DPH6
-0.111652	0.0393975	BCOR	INTS8
-0.100874	0.0395286	BCOR	TUFM
-0.122998	0.0397242	BCOR	SOS1
-0.109863	0.040571	BCOR	ZNF277
-0.10209	0.0407232	BCOR	LAMTOR1
-0.132946	0.0409312	BCOR	VCPIP1
-0.109466	0.0410931	BCOR	GANC
-0.233636	0.0417225	BCOR	FGD4
-0.208332	0.0417242	BCOR	POLR2A
-0.253344	0.0417882	BCOR	TNFRSF10D
-0.100314	0.0420027	BCOR	NUP42
-0.192701	0.0420281	BCOR	TRPM4
-0.137109	0.0422324	BCOR	ARHGAP18
-0.11214	0.0424173	BCOR	LINC00926
-0.147864	0.0424958	BCOR	UBE2H
-0.103452	0.0426123	BCOR	MICOS13
-0.155713	0.0428298	BCOR	MCL1
-0.13801	0.0428298	BCOR	FLNA
0.146701	0.0430702	BCOR	CD74
-0.129884	0.0438464	BCOR	TRIM33
-0.160192	0.0444792	BCOR	RBFOX2
-0.11493	0.0454648	BCOR	MFSD4B
0.104472	0.0459401	BCOR	AP1S3
-0.143887	0.0467343	BCOR	ENSG00000253853
-0.143118	0.0473	BCOR	HEXB
-0.133519	0.0475235	BCOR	RYK
0.12434	0.0475235	BCOR	SLC30A7
-0.174858	0.0486364	BCOR	OARD1
-0.129097	0.0492428	BCOR	PDE4D
-0.301448	2.89959e-05	BRD1	LYZ
-0.305132	0.000113204	BRD1	MGST1
0.254196	0.000118828	BRD1	H3-3A
-0.225276	0.000128221	BRD1	LGALS1
-0.164501	0.000141816	BRD1	FAU
0.169621	0.000170979	BRD1	YBX1
-0.120698	0.000559013	BRD1	RPS13
-0.393947	0.000559013	BRD1	TMEM14C
0.283919	0.000559013	BRD1	PTDSS1
-0.123419	0.000990001	BRD1	RPL39
0.320551	0.000990001	BRD1	RIDA
-0.169776	0.00101872	BRD1	RPS4Y1
-0.237186	0.00101872	BRD1	BRI3
-0.117008	0.00101872	BRD1	RPS24
-0.266463	0.00101872	BRD1	TNFSF13B
0.256708	0.00101872	BRD1	CALM2
0.299908	0.00101872	BRD1	CDC5L
0.302358	0.00129677	BRD1	SATB1
0.288279	0.0013224	BRD1	FBXW7
0.313768	0.00137206	BRD1	CHD1
-0.113295	0.00160716	BRD1	RPS19
0.281682	0.00163108	BRD1	DLEU1
0.385925	0.00177668	BRD1	AVEN
-0.170675	0.00181993	BRD1	PFDN5
0.279516	0.00189654	BRD1	E2F3
0.367863	0.00189654	BRD1	GAL
0.2001	0.00252652	BRD1	CBX3
0.371884	0.00273838	BRD1	LMAN1
0.179261	0.00273838	BRD1	SET
0.254098	0.00273838	BRD1	CLASP1
0.12457	0.00273838	BRD1	SYNCRIP
0.275762	0.00273838	BRD1	UBE3A
0.296302	0.0027581	BRD1	SF3A3
0.303539	0.0027581	BRD1	SOX4
-0.127569	0.0027581	BRD1	SNHG29
0.233754	0.0027581	BRD1	HSPA8
0.238207	0.0027581	BRD1	RABL6
-0.375521	0.0027581	BRD1	ASAH1
0.286988	0.0027581	BRD1	WDR43
0.223983	0.0027581	BRD1	ATAD2
-0.401798	0.0027581	BRD1	CAPG
0.21511	0.0027581	BRD1	RANBP9
0.212156	0.0027581	BRD1	SYNE3
0.256918	0.0027581	BRD1	DNAJA1
0.273255	0.0027581	BRD1	PAICS
0.20523	0.00283777	BRD1	MRPS28
-0.209811	0.00283777	BRD1	SLC44A1
-0.123463	0.00283777	BRD1	SRGN
0.168572	0.00305559	BRD1	MEF2C
0.191861	0.00305559	BRD1	CCT3
0.213704	0.00305559	BRD1	HSF1
-0.163662	0.00313446	BRD1	YBX3
0.163704	0.00332012	BRD1	FAF1
0.10787	0.00333723	BRD1	MARCKSL1
0.182426	0.00334706	BRD1	MED13
0.290947	0.00334706	BRD1	IGF2BP3
0.230486	0.00338609	BRD1	MEF2C-AS1
0.18209	0.00338806	BRD1	BCLAF1
-0.103237	0.00344514	BRD1	RPS27
0.231942	0.00344514	BRD1	CCT2
0.183323	0.00344514	BRD1	PKP4
0.185326	0.00357686	BRD1	ARF6
0.188316	0.00357686	BRD1	ARID1B
0.27822	0.00357686	BRD1	SHLD2
-0.271763	0.00357686	BRD1	TYROBP
-0.249033	0.00357686	BRD1	SMIM26
0.21483	0.00357686	BRD1	MRPL1
0.183512	0.00357686	BRD1	EFR3A
-0.262761	0.00357686	BRD1	CITED2
0.238035	0.00357686	BRD1	TAOK1
0.145995	0.00365759	BRD1	HSPD1
-0.173212	0.00365759	BRD1	FTH1
-0.113703	0.00365759	BRD1	EEF1D
0.277096	0.00365759	BRD1	STAG1
0.232538	0.00365759	BRD1	NMI
0.296603	0.00365759	BRD1	PHLPP1
0.299763	0.00365759	BRD1	MYO9B
0.258258	0.00365759	BRD1	BCL2
0.125152	0.00365759	BRD1	SUZ12
0.206789	0.00365759	BRD1	ZNG1A
0.218114	0.00365759	BRD1	CNOT2
0.174584	0.00365759	BRD1	EIF5B
0.234812	0.00365759	BRD1	PPP3CA
0.287318	0.00365759	BRD1	PTPN11
0.372668	0.00365759	BRD1	MEIS1
0.21086	0.00365759	BRD1	STT3B
0.22224	0.00365759	BRD1	MTF2
0.283815	0.00365759	BRD1	CDYL
0.222516	0.00365759	BRD1	CKLF
0.170188	0.00365759	BRD1	TMEM131
0.176176	0.00365759	BRD1	NSD1
0.205992	0.00365759	BRD1	GNAS
-0.309992	0.0036824	BRD1	SRI
0.288633	0.0036824	BRD1	RSBN1L
0.142152	0.0036824	BRD1	HNRNPA2B1
0.232751	0.0036824	BRD1	NOP56
0.205822	0.0036824	BRD1	RICTOR
0.246304	0.0036824	BRD1	TRIM13
0.186115	0.0036824	BRD1	PIP4K2A
-0.24042	0.0036824	BRD1	TRAP1
0.258509	0.0036824	BRD1	NOL7
0.214677	0.0036824	BRD1	FABP5
0.198216	0.0036824	BRD1	PHIP
0.265665	0.0036824	BRD1	PHF20
-0.301809	0.0036824	BRD1	RNF115
0.318321	0.0036824	BRD1	LARP7
-0.195277	0.0036824	BRD1	FOS
0.168913	0.00369931	BRD1	PARVG
0.157063	0.00373793	BRD1	CNOT7
-0.247957	0.00373793	BRD1	ADGRA2
0.118047	0.00374864	BRD1	SRP14
0.201861	0.00377965	BRD1	ARID4B
0.18354	0.00377965	BRD1	NDUFA10
0.196584	0.00377965	BRD1	PDCD10
0.251659	0.00377965	BRD1	SKIC3
0.249164	0.00379243	BRD1	PPM1G
0.150709	0.00379243	BRD1	NCOA3
0.136566	0.00383557	BRD1	SSH2
-0.168177	0.00385964	BRD1	ARHGDIB
0.196253	0.00387117	BRD1	ME2
-0.226442	0.00388112	BRD1	QSOX1
0.442433	0.00388441	BRD1	CNTN4
0.256508	0.00388441	BRD1	MLF2
0.161294	0.00388441	BRD1	SOD1
0.219396	0.00388441	BRD1	H2AZ1
0.138264	0.00396562	BRD1	BABAM2
0.172602	0.00396562	BRD1	PBX3
0.151446	0.00396562	BRD1	ZNF280D
0.202656	0.00396562	BRD1	KPNA3
0.179964	0.00396562	BRD1	DCUN1D5
-0.101535	0.00396562	BRD1	NACA
0.226558	0.00396562	BRD1	AFTPH
0.155138	0.003967	BRD1	PRKDC
-0.176325	0.003967	BRD1	RAC2
0.190132	0.003967	BRD1	GOLPH3
0.1668	0.003967	BRD1	RSRC1
0.264401	0.003967	BRD1	DDB2
0.221463	0.003967	BRD1	KIF2A
0.126028	0.003967	BRD1	ADI1
0.255538	0.003967	BRD1	GOSR1
0.203464	0.003967	BRD1	RAD51B
0.297794	0.003967	BRD1	BCCIP
0.229428	0.003967	BRD1	SMS
0.195978	0.003967	BRD1	SRSF1
0.157983	0.003967	BRD1	MAPK1
-0.3038	0.003967	BRD1	CD37
0.222568	0.003967	BRD1	FAF2
0.235706	0.003967	BRD1	CNOT4
0.220938	0.003967	BRD1	BRAF
0.237462	0.003967	BRD1	TUBA1B
0.201724	0.003967	BRD1	DYRK1A
-0.326841	0.003967	BRD1	OOEP
0.203718	0.003967	BRD1	HSPH1
0.143641	0.003967	BRD1	HDAC9
0.309831	0.003967	BRD1	SELENOT
0.116524	0.003967	BRD1	HNRNPD
0.233184	0.003967	BRD1	SENP6
-0.1067	0.003967	BRD1	LY86
0.2481	0.003967	BRD1	ATP13A3
0.14586	0.003967	BRD1	CTSC
0.236324	0.003967	BRD1	STK4
0.226759	0.003967	BRD1	MRPS34
-0.17973	0.00397879	BRD1	TGFB1
0.219326	0.00400444	BRD1	DACH1
-0.195545	0.00406334	BRD1	KMT2E
0.228248	0.0041484	BRD1	GALNT1
0.238502	0.00424138	BRD1	FUBP1
0.108147	0.00424138	BRD1	MARK3
0.233598	0.00424138	BRD1	RBM17
0.171152	0.00424138	BRD1	LRCH1
0.167273	0.00424138	BRD1	UBE2R2
-0.113243	0.00424138	BRD1	RBM3
0.125782	0.00424138	BRD1	EIF3A
0.139635	0.00424138	BRD1	PRICKLE1
0.236287	0.00424138	BRD1	LSM3
-0.162535	0.00424138	BRD1	RNASEK
0.132373	0.00424138	BRD1	POLR2J3
0.290385	0.00424138	BRD1	NASP
0.226651	0.00424138	BRD1	PSMB4
0.135269	0.00424138	BRD1	ODC1
0.260143	0.00424138	BRD1	NOP58
0.10993	0.00424138	BRD1	SLC25A37
-0.304248	0.00424138	BRD1	PRPF8
0.193683	0.00424138	BRD1	LARP1
0.193211	0.00424138	BRD1	SFPQ
0.202433	0.00424138	BRD1	TIAL1
0.163128	0.00424138	BRD1	BDP1
-0.183033	0.00424138	BRD1	VPS35L
-0.181366	0.00424138	BRD1	THOC7
0.200601	0.00424138	BRD1	DNAJC5
0.123745	0.00424138	BRD1	NCALD
0.190411	0.00424138	BRD1	FAM135A
0.292077	0.00424138	BRD1	PINX1
-0.111341	0.00424138	BRD1	RSL24D1
-0.254166	0.00424138	BRD1	ADA2
0.159617	0.00424138	BRD1	UQCRQ
-0.111388	0.00424138	BRD1	SLC25A6
-0.284821	0.00424138	BRD1	RNASE2
-0.170968	0.00424138	BRD1	ALOX5AP
0.178747	0.00424138	BRD1	TBC1D1
0.184595	0.00424138	BRD1	TRPM2
0.150119	0.00424138	BRD1	NCOR1
0.131419	0.00424138	BRD1	UBE2K
0.213232	0.00424138	BRD1	PHF20L1
0.177133	0.00424138	BRD1	ANKRD17
0.223702	0.00424138	BRD1	VPS26A
0.197498	0.00424138	BRD1	CUL5
0.196829	0.00424138	BRD1	ALG5
0.228687	0.00424138	BRD1	UTY
0.232344	0.00424138	BRD1	C9orf78
0.116946	0.00424138	BRD1	ZNF609
0.223785	0.00424138	BRD1	NDUFS8
0.190881	0.00424138	BRD1	CNOT6L
0.1364	0.00424138	BRD1	PNISR
0.177309	0.00424138	BRD1	GATAD2B
0.211367	0.00424138	BRD1	RNF19A
-0.156577	0.00424138	BRD1	GDI2
-0.151955	0.00424138	BRD1	PLAC8
0.143696	0.00424138	BRD1	MTHFD1L
0.135704	0.00424138	BRD1	APC
0.217943	0.00424138	BRD1	UHRF2
0.157344	0.00424138	BRD1	RBM47
-0.173764	0.00424138	BRD1	LENG8
0.201361	0.00424138	BRD1	NUP58
0.189709	0.00425925	BRD1	KHSRP
0.158729	0.00425925	BRD1	KCNQ5
0.216348	0.00425925	BRD1	MPC1
0.180487	0.00425925	BRD1	GAPVD1
0.259969	0.00425925	BRD1	ARHGEF7
0.138168	0.00425925	BRD1	TRPM7
0.287078	0.00425925	BRD1	DDX1
-0.230758	0.00425925	BRD1	NCOA4
-0.136365	0.00425925	BRD1	ADAM17
-0.255758	0.00427638	BRD1	RAPGEF1
0.216972	0.00433888	BRD1	PPP1R12A
-0.170391	0.00435387	BRD1	GABARAP
0.126938	0.00435628	BRD1	SLTM
-0.160064	0.00440222	BRD1	FIS1
0.226656	0.00440222	BRD1	EEF1E1
-0.230516	0.00440222	BRD1	LAPTM5
0.197404	0.00440222	BRD1	FUS
0.152884	0.00440222	BRD1	ZMYM2
0.13572	0.00440222	BRD1	RPS26
0.166494	0.0044064	BRD1	EHBP1
0.278539	0.0044064	BRD1	NPLOC4
0.147988	0.0044064	BRD1	PCM1
0.145679	0.0044064	BRD1	ZC3H15
0.213361	0.0044064	BRD1	CMSS1
-0.250748	0.00440895	BRD1	TMEM219
0.222435	0.00440895	BRD1	ASXL1
0.127986	0.00440895	BRD1	TAOK3
0.170864	0.0044128	BRD1	MACF1
0.188379	0.00443012	BRD1	ARL6IP4
0.142679	0.00449932	BRD1	CDK13
0.110575	0.00449932	BRD1	LARP4
0.217187	0.00449932	BRD1	FKBP5
0.16589	0.00449932	BRD1	ILRUN
0.107723	0.00449932	BRD1	BPTF
0.184287	0.00449932	BRD1	LDHA
0.212362	0.00449932	BRD1	ZNF407
0.171549	0.00449932	BRD1	CDK12
-0.110415	0.00449932	BRD1	TMEM230
0.144822	0.00451569	BRD1	CHD7
-0.172122	0.00452296	BRD1	CNOT8
0.183823	0.00455426	BRD1	YLPM1
0.110049	0.00455426	BRD1	FBXO9
0.141797	0.00455561	BRD1	OSBPL8
0.21273	0.00455561	BRD1	HSP90AA1
0.187564	0.0045822	BRD1	ERBIN
0.141329	0.0045822	BRD1	PSMA4
-0.212128	0.0045822	BRD1	TSNARE1
0.143017	0.0045822	BRD1	BANF1
-0.182986	0.0045822	BRD1	NPC2
0.180167	0.00462437	BRD1	TRPC4AP
0.129159	0.00462437	BRD1	DRAM2
0.163607	0.00462437	BRD1	PJA2
0.127078	0.00463011	BRD1	MTDH
0.181723	0.00463011	BRD1	TERF1
0.203291	0.00463963	BRD1	ARMC1
-0.242158	0.00465557	BRD1	PCAT18
0.166547	0.00467457	BRD1	WDR33
0.181492	0.00467457	BRD1	TXNDC17
-0.304237	0.00467457	BRD1	CD46
-0.190212	0.00467457	BRD1	PPP1CA
0.197168	0.00467457	BRD1	UBAP2
0.235163	0.00467457	BRD1	XRCC4
0.185437	0.00467457	BRD1	UBE3C
0.195177	0.00467457	BRD1	KDM6A
0.20748	0.00467457	BRD1	SLC25A32
0.20191	0.00467457	BRD1	TNKS2
0.140853	0.00468875	BRD1	POLE4
0.23981	0.00468875	BRD1	ZRANB2
0.201799	0.00468875	BRD1	MT-ND5
0.178494	0.00468875	BRD1	WASF2
0.130489	0.00468875	BRD1	PKN2
0.130671	0.00468875	BRD1	RASSF3
-0.292633	0.00468875	BRD1	ACSM3
0.148548	0.00470816	BRD1	BAZ1B
-0.177343	0.0047159	BRD1	DGUOK
-0.20821	0.0047159	BRD1	RAB13
0.132601	0.00477078	BRD1	KDM2A
0.329973	0.00480858	BRD1	BUB3
0.172477	0.00480858	BRD1	CMIP
0.15128	0.00481644	BRD1	QKI
0.113394	0.00483613	BRD1	SERBP1
0.147358	0.00483613	BRD1	SMARCA4
0.13155	0.00483613	BRD1	DOCK2
0.135402	0.00483613	BRD1	RNF7
0.180934	0.00490167	BRD1	RSF1
0.187501	0.00490167	BRD1	DEK
0.263182	0.00495805	BRD1	HMGB2
0.146549	0.00496106	BRD1	ZNF131
0.226831	0.00497947	BRD1	SRSF4
0.197168	0.00497947	BRD1	TUBB
0.138558	0.00497947	BRD1	ATP6V1C1
-0.299192	0.00497947	BRD1	CMAS
0.167513	0.00497947	BRD1	RAD21
0.204504	0.00497947	BRD1	NDUFAF6
0.139589	0.00497947	BRD1	ILF3
-0.24887	0.00497947	BRD1	IL10RB
0.10031	0.00497947	BRD1	JMJD1C
0.168768	0.00497947	BRD1	DKC1
0.153913	0.00497947	BRD1	OXCT1
0.105539	0.00497947	BRD1	NFE2L2
0.108547	0.00497947	BRD1	UBE2V2
0.156159	0.00497947	BRD1	CTDSPL2
0.171497	0.00497947	BRD1	MAML3
0.165041	0.00497947	BRD1	SRRM2
0.108953	0.00497947	BRD1	XPO1
0.13694	0.00497947	BRD1	ELMO1
0.1804	0.00497947	BRD1	TAF2
0.139739	0.00497947	BRD1	ELF2
0.135103	0.00497947	BRD1	HDGF
0.205905	0.00497947	BRD1	CCNC
0.165714	0.00497947	BRD1	CCT7
0.130245	0.00497947	BRD1	COL23A1
0.163928	0.00497947	BRD1	MAP3K5
0.213666	0.00497947	BRD1	CUL1
-0.176261	0.00500009	BRD1	ZFAND1
-0.19623	0.00500009	BRD1	ARHGAP17
-0.21867	0.00500009	BRD1	MAN2B1
0.195473	0.00500009	BRD1	GLB1
0.148934	0.00500009	BRD1	FLT3
0.182657	0.00504882	BRD1	COPS2
0.207116	0.00505765	BRD1	ROCK2
0.154009	0.00505765	BRD1	HPCAL1
0.183762	0.00505788	BRD1	PCMT1
0.135102	0.00507343	BRD1	SON
-0.141567	0.00507343	BRD1	VDAC2
0.240975	0.00507674	BRD1	CEP192
0.175856	0.00508489	BRD1	TMEM181
0.142962	0.00508489	BRD1	SAP18
0.130346	0.00508529	BRD1	OLA1
-0.12813	0.00508529	BRD1	CSTA
0.224486	0.00508529	BRD1	UBP1
0.147855	0.00508529	BRD1	SKAP2
-0.163379	0.00508529	BRD1	CDKN1A
0.205719	0.00508529	BRD1	NT5C2
0.146989	0.00510103	BRD1	ISCU
-0.206271	0.00510103	BRD1	TSPOAP1-AS1
0.205471	0.00510103	BRD1	RANBP1
-0.119243	0.00510103	BRD1	IMPDH2
0.121219	0.00510103	BRD1	MPHOSPH9
-0.12235	0.00510103	BRD1	SH3BGRL3
0.165873	0.00510103	BRD1	ZNF292
-0.262806	0.00510103	BRD1	ANXA4
0.176777	0.00510103	BRD1	PPIP5K2
0.165374	0.00510103	BRD1	LMBR1
0.126705	0.00510103	BRD1	PDS5A
0.116236	0.00510103	BRD1	DDX17
-0.197331	0.00510103	BRD1	LAMTOR4
0.191819	0.00510103	BRD1	EIF4H
0.150435	0.00510103	BRD1	IGF2R
-0.188396	0.00510103	BRD1	ERICH1
-0.247337	0.00510103	BRD1	HEXB
0.189713	0.00510103	BRD1	ABI1
-0.188859	0.00510103	BRD1	GLO1
0.122935	0.00510103	BRD1	RAN
-0.103867	0.00514134	BRD1	P2RY8
0.168784	0.00514459	BRD1	SCAF8
0.165951	0.00514534	BRD1	ANAPC11
0.105649	0.0051886	BRD1	LIMS1
0.114732	0.00519169	BRD1	RB1
0.109474	0.00519169	BRD1	NAA50
0.161796	0.00519169	BRD1	ARID4A
0.126919	0.0051955	BRD1	NSD3
0.184027	0.00530733	BRD1	ECHDC1
0.140517	0.00530733	BRD1	TLN1
0.179896	0.00530733	BRD1	TRAK1
-0.11831	0.00532056	BRD1	GAS5
0.169726	0.00532056	BRD1	SLC25A12
0.12708	0.00532056	BRD1	NIPBL
0.197007	0.00532056	BRD1	CUL3
0.197162	0.00532056	BRD1	MSH3
-0.244715	0.00532056	BRD1	PPP3CB
0.128982	0.00532056	BRD1	NCAM2
-0.117134	0.00532056	BRD1	PPA1
0.115859	0.00532056	BRD1	THRAP3
0.107461	0.00532056	BRD1	HNRNPM
0.19166	0.00532056	BRD1	DAZAP1
0.181112	0.00532056	BRD1	FBXL20
0.183842	0.00532056	BRD1	PHC3
0.181609	0.00532056	BRD1	HSPA4
0.196352	0.00532056	BRD1	MFSD14B
0.16412	0.00532056	BRD1	IPO7
0.272997	0.00532056	BRD1	MAPK1IP1L
0.14137	0.00532056	BRD1	NHP2
0.114861	0.0053781	BRD1	XPO7
0.204506	0.0053781	BRD1	TRAF3IP2-AS1
0.248854	0.0053795	BRD1	KPNA6
0.107455	0.0053795	BRD1	NAA15
0.150112	0.00541929	BRD1	HMGB1
-0.246251	0.00546676	BRD1	LINC00926
-0.248822	0.00547001	BRD1	SPG21
0.1471	0.00547098	BRD1	DIAPH1
0.126493	0.00547319	BRD1	SNRPC
0.169928	0.00547319	BRD1	DYNLT1
-0.189527	0.00547319	BRD1	PXK
0.124351	0.00547319	BRD1	CELF1
0.170016	0.00547319	BRD1	SPAG9
0.115512	0.00547319	BRD1	DNAJC8
-0.133007	0.00547319	BRD1	SGK3
0.109559	0.00547319	BRD1	MT1X
0.15691	0.00547319	BRD1	HP1BP3
0.200171	0.00547319	BRD1	PPP4R3A
-0.244605	0.00547319	BRD1	PTPN12
0.222777	0.00547319	BRD1	AKAP9
0.167301	0.00547319	BRD1	TLK1
0.183041	0.00547361	BRD1	NUP153
-0.120047	0.00547361	BRD1	SERP1
0.109091	0.00547361	BRD1	UBE2E2
0.239311	0.00550893	BRD1	TMEM117
0.115459	0.00553456	BRD1	CRLS1
-0.236231	0.00553456	BRD1	LDLRAD4
0.139437	0.00554234	BRD1	MDN1
0.152106	0.00554234	BRD1	MRPL47
0.197861	0.00554234	BRD1	ZFC3H1
0.124685	0.00554234	BRD1	SRP9
0.16123	0.00554234	BRD1	GCSH
-0.154663	0.00554234	BRD1	UBE2V1
0.197665	0.00554234	BRD1	HPRT1
0.210031	0.00554234	BRD1	MRPS24
0.15292	0.00554582	BRD1	MRPL11
0.229879	0.00559613	BRD1	MTFR1
0.159852	0.00562107	BRD1	LRRC69
0.143125	0.00566172	BRD1	LONP2
0.141543	0.00568769	BRD1	NUDCD1
0.173008	0.0057136	BRD1	BRD2
0.136377	0.00574647	BRD1	EIF4EBP1
0.122164	0.00574647	BRD1	PTGES3
0.190839	0.00574647	BRD1	SMC4
0.218996	0.00577115	BRD1	OXR1
0.255989	0.00577115	BRD1	DCAF6
0.170261	0.00580173	BRD1	G3BP1
0.132375	0.00580173	BRD1	RBM33
0.159545	0.00580173	BRD1	CUL4A
0.124881	0.00582345	BRD1	SATB2
0.122326	0.00582345	BRD1	KTN1
0.230587	0.00584102	BRD1	DUT
0.140413	0.00584102	BRD1	TXLNGY
-0.15472	0.00585	BRD1	EGLN1
-0.120098	0.00586203	BRD1	PSMB7
0.174659	0.00586203	BRD1	IREB2
0.145741	0.00587821	BRD1	TAGLN2
0.175623	0.00589505	BRD1	CHD2
0.163666	0.00590911	BRD1	INVS
0.132326	0.00593638	BRD1	GPN3
-0.172261	0.00593638	BRD1	HERC1
0.109801	0.00593638	BRD1	PDSS2
-0.157235	0.00593638	BRD1	OSTC
0.18392	0.00593638	BRD1	RIC1
0.18982	0.00593638	BRD1	MBTD1
0.110388	0.00597527	BRD1	CSTF3
0.17663	0.00597527	BRD1	MIB1
0.157922	0.00600783	BRD1	TNPO1
0.136009	0.00602744	BRD1	MPLKIP
0.152459	0.00607427	BRD1	PPP6R3
0.11784	0.00607514	BRD1	PPP2R2A
0.120739	0.00608298	BRD1	KCNAB2
0.161826	0.00608805	BRD1	SETDB2
0.149867	0.00609819	BRD1	SNRNP40
0.124333	0.00611045	BRD1	DCAF7
-0.255125	0.0061389	BRD1	CDC73
0.128975	0.00618522	BRD1	RAB6A
0.137731	0.00620329	BRD1	SMARCC1
0.186579	0.00623165	BRD1	SMARCE1
0.10833	0.00623529	BRD1	RHEB
0.180733	0.00623529	BRD1	ATOX1
0.195573	0.00623574	BRD1	TWF2
-0.165833	0.00623574	BRD1	GRINA
0.1746	0.00623574	BRD1	OSBPL9
0.143041	0.00623574	BRD1	HERC4
-0.178546	0.00625108	BRD1	SSR4
-0.173078	0.00625108	BRD1	EMC6
0.154462	0.00625108	BRD1	PSEN1
-0.301485	0.00625108	BRD1	MCL1
-0.165064	0.00625108	BRD1	VPS4B
-0.262084	0.00625108	BRD1	CERS2
0.20559	0.0062537	BRD1	ARL6IP1
0.184559	0.0062537	BRD1	MNAT1
0.186031	0.0062537	BRD1	FAM162A
0.22647	0.0062537	BRD1	FAM91A1
0.140942	0.0062537	BRD1	RXFP1
0.164584	0.0062537	BRD1	EDEM3
0.113498	0.0062537	BRD1	FBXO11
0.180816	0.0062537	BRD1	PHACTR2
0.103708	0.0062537	BRD1	CENPP
0.230358	0.0062537	BRD1	NDUFB4
0.16168	0.00627449	BRD1	REEP5
0.129772	0.00628316	BRD1	PHKB
0.155244	0.00635097	BRD1	FAM216A
0.222748	0.00635097	BRD1	PIK3C2A
0.199264	0.00635097	BRD1	YAF2
0.141883	0.00636913	BRD1	MYL12B
-0.289383	0.00641752	BRD1	CHCHD1
0.154987	0.00641752	BRD1	SF3B1
-0.126107	0.0064298	BRD1	EIF2S3
0.214288	0.0064298	BRD1	WDR26
0.152372	0.0064298	BRD1	VKORC1L1
-0.139186	0.0064298	BRD1	SH3BGRL
0.10709	0.0064298	BRD1	CGAS
0.125982	0.0064298	BRD1	SRRM1
0.164968	0.0064298	BRD1	CYCS
0.183612	0.0064298	BRD1	ACIN1
0.112197	0.0064298	BRD1	UBE4B
0.117637	0.0064298	BRD1	SMCHD1
0.144188	0.0064298	BRD1	SMIM7
0.128947	0.0064298	BRD1	KPNA1
0.123748	0.0064298	BRD1	SHMT2
-0.156021	0.0064298	BRD1	KDM1B
0.173305	0.0064298	BRD1	SLIRP
-0.260323	0.0064298	BRD1	CXCR4
0.160214	0.0064298	BRD1	DHX15
0.181597	0.0064298	BRD1	SAR1B
0.181288	0.0064298	BRD1	MAFG
0.170551	0.00643836	BRD1	IMMP2L
0.131972	0.00643836	BRD1	UTP6
0.126223	0.00643836	BRD1	SRM
-0.138982	0.00643836	BRD1	TGM5
0.145484	0.00643836	BRD1	LYRM4
0.194056	0.00643836	BRD1	LMNB1
0.146774	0.00643836	BRD1	ARHGAP18
-0.237282	0.00646926	BRD1	INSIG1
0.168345	0.00649143	BRD1	XPO6
0.195589	0.00649143	BRD1	GBF1
-0.236339	0.00649143	BRD1	GOLGA7
-0.188763	0.00649143	BRD1	TRIM38
0.126043	0.00649143	BRD1	AOPEP
0.19138	0.00649143	BRD1	ARMC8
0.143593	0.00649909	BRD1	CHD4
0.144407	0.00649909	BRD1	DDX21
0.153433	0.00652037	BRD1	IPO11
-0.101148	0.0065388	BRD1	RCSD1
0.105008	0.0065388	BRD1	PSMA6
-0.130457	0.0065388	BRD1	CTSB
0.102059	0.00654512	BRD1	LSM6
0.111333	0.00659091	BRD1	ARL5A
0.113704	0.00660077	BRD1	TMEM161B-DT
0.157228	0.00660077	BRD1	SUPT16H
-0.106633	0.00660696	BRD1	HLA-B
-0.185192	0.00661562	BRD1	FNDC3B
0.148366	0.00665371	BRD1	ARID2
0.10831	0.00665718	BRD1	HSPA9
-0.193786	0.00665718	BRD1	CALM3
0.211143	0.00665718	BRD1	MXI1
0.265721	0.00669155	BRD1	EP400
0.10418	0.00669155	BRD1	ZNF804A
-0.108575	0.00669155	BRD1	CLINT1
0.224372	0.00669155	BRD1	IKBIP
0.204474	0.00671123	BRD1	ANKIB1
0.117286	0.00671123	BRD1	FCHSD2
0.151836	0.00676695	BRD1	PIK3AP1
0.17897	0.00676695	BRD1	CKS2
0.151944	0.00682254	BRD1	ASXL2
0.106842	0.00682254	BRD1	RBPJ
0.123662	0.00682254	BRD1	YY1
0.16094	0.00682413	BRD1	SRPK1
-0.144763	0.00682413	BRD1	EI24
-0.17039	0.00682413	BRD1	ZDHHC2
0.175766	0.00682413	BRD1	BICD1
0.138761	0.00682413	BRD1	LSM4
-0.140959	0.0068279	BRD1	ARF1
-0.11931	0.00684684	BRD1	USP34
0.205083	0.00685456	BRD1	CIRBP
0.133765	0.00685456	BRD1	TMEM70
-0.176422	0.00686057	BRD1	EIF4EBP2
0.108444	0.00686057	BRD1	GNL3
0.197075	0.00690481	BRD1	TFDP1
0.150687	0.00692318	BRD1	NAA10
-0.23155	0.00693931	BRD1	PLPPR3
-0.184949	0.00698767	BRD1	LINC01169
0.149031	0.00698767	BRD1	ELOVL5
0.140594	0.00699514	BRD1	TIMM8B
0.170331	0.00699514	BRD1	MRPL21
0.301733	0.00700911	BRD1	AP1S3
0.20835	0.0070093	BRD1	POGZ
0.185835	0.0070093	BRD1	HDAC1
0.233834	0.00701145	BRD1	UBE2G1
0.136177	0.00701145	BRD1	URI1
0.19596	0.00701145	BRD1	TBCK
0.113537	0.00701145	BRD1	EXOC4
0.139474	0.00701145	BRD1	WDR70
-0.155276	0.00701145	BRD1	FNTA
0.117408	0.00701145	BRD1	DNAJC21
0.158637	0.00701145	BRD1	GPI
-0.107674	0.00701145	BRD1	COX7A2L
-0.154593	0.00704948	BRD1	HYCC1
0.150711	0.00704948	BRD1	DHX36
-0.208897	0.00708211	BRD1	CEBPD
-0.286131	0.00708211	BRD1	C8orf76
0.162104	0.00708211	BRD1	SMC5
0.150769	0.00712274	BRD1	DPYSL2
-0.123909	0.0071284	BRD1	IFNAR2
-0.163067	0.00714048	BRD1	PFDN4
0.106991	0.00714048	BRD1	EIF4G1
0.152026	0.00716257	BRD1	NDUFS6
-0.117549	0.0071957	BRD1	OPA1
-0.150972	0.00720147	BRD1	NDUFB7
0.135586	0.00722264	BRD1	RABGAP1L
0.200688	0.00722264	BRD1	UBA2
-0.134445	0.00727745	BRD1	LRCH3
0.25105	0.00729678	BRD1	HNRNPLL
0.143175	0.00729678	BRD1	POLR2F
-0.150468	0.00729678	BRD1	RAB3D
-0.161699	0.00729678	BRD1	GABPB1-AS1
0.102126	0.00730563	BRD1	DENND5A
0.113616	0.00730586	BRD1	CDKAL1
0.194133	0.0073711	BRD1	COA1
0.159885	0.00743913	BRD1	HSBP1
-0.176152	0.00744208	BRD1	HIKESHI
0.233818	0.00744208	BRD1	IQGAP2
-0.130439	0.00744208	BRD1	SRGAP2C
-0.217196	0.00744901	BRD1	ANXA1
-0.146779	0.00744901	BRD1	ATXN3
0.180055	0.00744901	BRD1	GTF2I
0.112739	0.00745028	BRD1	ST13
0.128263	0.00749739	BRD1	NEDD9
0.139985	0.00750671	BRD1	INO80
0.11357	0.00750737	BRD1	EID1
-0.132907	0.00751302	BRD1	RNF24
-0.151245	0.00751302	BRD1	S100A6
0.166137	0.0075217	BRD1	KMT5B
0.118556	0.00756619	BRD1	CCT4
0.132907	0.00756619	BRD1	CLYBL
0.135565	0.00757701	BRD1	LRBA
-0.138426	0.00757701	BRD1	SNHG32
0.196096	0.00758612	BRD1	SUPT3H
0.102956	0.00758612	BRD1	IRAG2
-0.147932	0.00758612	BRD1	DCXR
0.142355	0.00758612	BRD1	DLG1
0.149151	0.00758612	BRD1	TIMM17A
0.103503	0.00758612	BRD1	EIF1AX
-0.124539	0.00759156	BRD1	HADHB
0.162869	0.00759156	BRD1	IGBP1
0.133018	0.00760793	BRD1	ERH
0.156214	0.00764103	BRD1	COPB1
0.137292	0.00765425	BRD1	AFF3
0.142701	0.00765526	BRD1	RTN3
0.106103	0.00765526	BRD1	SETD5
0.15622	0.00765526	BRD1	NLK
0.13115	0.00766039	BRD1	POLR2B
0.152572	0.00768756	BRD1	CAMK2D
0.101698	0.0077465	BRD1	ORMDL1
0.138582	0.0077465	BRD1	TPP2
-0.107913	0.00775388	BRD1	S100A10
-0.325136	0.0077552	BRD1	SERPINB8
0.150491	0.00775994	BRD1	GUK1
0.164652	0.00777482	BRD1	DPY30
0.126581	0.00777482	BRD1	VTI1A
0.140856	0.00777482	BRD1	TMEM65
0.152103	0.00777482	BRD1	YWHAQ
0.171911	0.00777482	BRD1	CPM
0.185836	0.00777482	BRD1	METTL5
-0.12511	0.007792	BRD1	GNG7
0.118651	0.00779413	BRD1	MYC
-0.165205	0.0078384	BRD1	CAAP1
-0.11931	0.0078384	BRD1	METTL9
0.154346	0.0078384	BRD1	ANO6
0.156031	0.00788755	BRD1	GNAI3
0.191668	0.00788909	BRD1	CTCF
0.143864	0.00788909	BRD1	NUDT21
0.167363	0.00790453	BRD1	MIRLET7BHG
0.105629	0.00790453	BRD1	PPIG
-0.173773	0.00792486	BRD1	CSTB
-0.127471	0.00797384	BRD1	GAB2
-0.139362	0.00797384	BRD1	VPS41
0.109261	0.00804351	BRD1	OGA
0.157287	0.00804351	BRD1	SLC38A2
-0.17697	0.00805755	BRD1	CTSS
[truncated: 15,902 more rows]
