# Supplementary material for: A Perturb-seq map of a differentiation hub reveals synergistic vulnerabilities in KMT2A-rearranged acute myeloid leukemia
Source: Leukemia. 2026 Mar 25;40(5):996–1008. doi: 10.1038/s41375-026-02917-2 (PMC13149302; doi:10.1038/s41375-026-02917-2)
Supplement: Supplementary file 4 — Supplementary Table 3 [file 41375_2026_2917_MOESM4_ESM.xlsx]

## Sheet: program2gene_10_07_2024
P0	P1	P2	P3	P4	P5	P6	P7	P8	P9	P10	P11	P12	P13	P14	P15	P16
ENO1	FBXO42	MRTO4	PARK7	MRPL20	AURKAIP1	RCC2	GNB1	PRPF38B	SSU72	SPEN	RER1	KHDRBS1	RERE	DPYD	TNFRSF1B	STMN1
MICOS10	USP48	PNRC2	CAPZB	SRM	AKR7A2	DDOST	SKI	CD53	GPBP1L1	EIF4G3	PGD	THRAP3	UBE4B	S100A6	HP1BP3	HMGN2
SH3BGRL3	RSRP1	SRRM1	HNRNPR	ZNF593	DNAJC8	SRSF10	KCNAB2	ZNF124	SLC30A7	MIER1	CDC42	ACADM	STX12	S100A4	SYF2	HMGB2
YBX1	LAPTM5	PHACTR4	SNHG3	NUDC	HDAC1	TMEM50A	PIK3CD	CCDC88A	TRIM33	TYW3	ATP5IF1	USP33	EYA3	PTPRC	EPB41	H4C3
PRDX1	CSF3R	RBBP4	EIF3I	NDUFS5	MARCKSL1	TAF12	TARDBP	TET3	UBAP2L	ZNF644	PPIH	FUBP1	SRSF4	LYST	PUM1	TUBB
UQCRH	AKIRIN1	CMPK1	MRPS15	ATP6V0B	PSMB2	KPNA6	VPS13D	EDEM1	SDHC	EVI5	ST3GAL3	GLMN	OSBPL9	CYP1B1	SFPQ	PRICKLE1
FAF1	PABPC4	MAGOH	GNG5	JTB	SF3A3	AK2	EFHD2	PBRM1	UHMK1	SRGAP2C	MKNK1	LINC01138	NRDC	ZFP36L2	AGO4	TUBA1B
SERBP1	CAP1	TMEM59	SELENOF	CCT3	NASP	FOXJ3	SDHB	WDFY3	RAB3GAP2	CERS2	PSMA5	DCAF8	TUT4	AFF3	AGO3	HMGB1
SNRPE	RNF115	AHCYL1	LAMTOR5	PFDN2	BTF3L4	CSDE1	CLIC4	GOLPH3	CNST	C1orf43	HIPK1	POU2F1	SCP2	ARHGAP15	MACF1	PRTN3
HNRNPU	ANP32E	ILF2	ATP5PB	PRRC2C	HS2ST1	RPRD2	ARID1A	ZSWIM6	PUM2	SSR2	PSMD4	EGLN1	MYSM1	CNTN4	JAK1	OAZ1
MRPL33	MCL1	ADAR	MRPS21	CACYBP	LRRC8C	PSMB4	WASF2	MSH3	DPY30	PRDX6	QSOX1	UGP2	TM2D1	TBC1D5	LMO4	JUND
SRSF7	CTSS	FDPS	DAP3	ODC1	ATP1A1	DENND1B	YTHDF2	NDFIP1	YIPF4	PTPN7	MDM4	SPRED2	ZRANB2	FNDC3B	PKN2
SSB	S100A10	TMCO1	LAMTOR2	NOL10	RBM8A	SRGAP2	SNRNP40	SQSTM1	BIRC6	RAB4A	HADHB	WDR33	CCDC18-AS1	RBM47	LRRC8D
ATP5MC3	S100A11	UCK2	MEF2D	PPM1G	KRTCAP2	ADI1	PTP4A2	UBR2	COMMD1	ABCB10	OST4	STK17B	PTBP2	ELF2	DRAM2
HSPD1	RAB13	MPC2	TOMM20	COX7A2L	RABGAP1L	YWHAQ	YARS1	CGAS	EHBP1	TARBP1	BOLA3	CREB1	GNAI3	PURPL	RAP1A
HSPE1	RPS27	UCHL5	B3GALNT2	CCT4	DHX9	ROCK2	PPT1	ZNF292	KCMF1	CEP170	POLE4	PIKFYVE	SRGAP2B	FYB1	SLC22A15
SATB2	TPM3	CDC73	EFCAB2	MDH1	TPR	NBAS	SMAP2	AKIRIN2	ZRANB3	ACP1	IMMT	SETD5	SNX27	ARL15	TXNIP
NCL	TAGLN2	TIMM17A	SF3B6	SNRPG	GUK1	ASXL2	ARMH1	CD164	UBR3	ADAM17	ACTR3	SLMAP	COPA	PDE4D	GATAD2B
PTMA	MGST3	EPRS1	LRPPRC	VAMP8	SMYD3	CDC42EP3	EFCAB14	VPS41	AGPS	ATL2	ZEB2	NIT2	NDUFS2	DOCK2	IL6R
TMA7	TIPRL	CNIH4	PNPT1	NMI	PDIA6	FBXO11	GTF2B	CTSB	AGFG1	PLEKHB2	BZW1	CNBP	DCAF6	RNF130	RCSD1
GPX1	GAS5	PARP1	USP34	ARL5A	CAMKMT	PPP4R3B	MTF2	GTF2E2	ITPR1	MMADHC	MRPL44	TMCC1	RASAL2	JARID2	COP1
FOXP1	RC3H1	ARF1	PPP3R1	HNRNPA3	CALM2	C1D	VAV3	IKBKB	GLB1	CERS6	DOCK10	SELENOT	ACBD6	ATXN1	CEP350
MBNL1	SMG7	ADSS2	CCT7	NKTR	BCL11A	MTHFD2	CEPT1	PEX2	CRTAP	FASTKD1	CCDC12	TBC1D1	WDR26	MAPK14	PPP1R12B
SHOX2	ARPC5	AHCTF1	DGUOK	CMSS1	XPO1	MZT2B	ENSA	KIAA2026	ARIH2	METTL5	RAB7A	SLC30A9	HPCAL1	UTRN	LBR
IGF2BP2	NEK7	DDX1	MAT2A	RPL22L1	MEIS1	DYNC1I2	POGZ	KAT6B	QRICH1	MTX2	CDV3	HSD17B11	LDAH	IPCEF1	H3-3A
DANCR	MIR181A1HG	FOSL2	PTCD3	TRA2B	MOB1A	NFE2L2	ARHGEF2	BTAF1	UBA3	MFF	RYK	C4orf3	ATAD2B	CHN2	DISC1
CNOT6L	NUCKS1	EML4	COX5B	TFRC	STARD7	WDFY1	LMNA	ZNF518A	PPP4R2	DIS3L2	NCK1	NAA15	PPP1CB	ELMO1	PCNX2
MRPL1	CD46	THADA	NCK2	GRPEL1	EIF5B	CUL3	HDGF	CACUL1	ATG3	MRPS25	OCIAD1	LSM6	SOS1	EXOC4	IRF2BP2
PLAC8	FBXO28	MRPS5	ANAPC1	G3BP2	TBC1D8	PSMD1	ATF6	LMO2	CCDC14	SATB1-AS1	ANTXR2	TMEM131L	PPM1B	DOCK5	ARID4B
H2AZ1	TSNAX	RANBP2	NIFK	EIF4E	DDX18	HDAC4	GLUL	TRIM44	ZNF148	MAP4	DNAJB14	WDR70	ASB3	SPIDR	SDCCAG8
ABCE1	RAB10	R3HDM1	MZT2A	OXCT1	PKP4	ARPC4	EDEM3	TMEM258	COPB2	USP4	MGST2	PIK3R1	PSME4	LYN	KIDINS220
NDUFS6	HADHA	CD302	PRPF40A	SRP19	BAZ2B	CMC1	TMEM183A	ARRB1	SSR3	APPL1	DAP	HRH2	ACYP2	SDCBP	BABAM2
ZFR	RTN4	PPIG	CDCA7	UQCRQ	MARCHF7	UQCRC1	SRP9	PAFAH1B2	TTC14	RUVBL1	DHX29	PRPF4B	AFTPH	NCOA2	HNRNPLL
SUB1	ANXA4	WIPF1	OLA1	HSPA9	PSMD14	PRKAR2A	WDR43	ATF7IP	ATP11B	RNF7	SNX2	HIVEP1	PCBP1	VPS13B	FOXN2
RPL37	TMSB10	GLS	ITGA4	ATOX1	MAP3K20	GNL3	TTC7A	R3HDM2	SENP5	ATR	KDM1B	ACOT13	ZNF638	NCALD	PPP1R21
EMB	CAPG	SUMO1	ZC3H15	PRELID1	NDUFB3	AP2M1	RAB1A	ATXN3	POLR2B	MFSD1	MRPS18B	BRD2	TGOLN2	CCDC26	AAK1
PARP8	RAB3GAP1	NDUFS1	XRCC5	NHP2	NOP58	CPEB2	PLEK	ZNF280D	USO1	WDR49	UQCC2	CDKN1A	DARS1	CYRIB	TMEM131
BTF3	UBXN4	ATIC	TOP2B	HNRNPAB	EIF4E2	TMEM33	CHMP3	SLTM	KLHL8	FXR1	ANKS1A	GOPC	HNMT	ASAP1	INPP4A
TMEM167A	CXCR4	COPS9	IMPDH2	HNRNPH1	AGAP1	COMMD8	ORMDL1	DPP8	LARP7	FAM193A	CCNC	REPS1	TLK1	FAM107B	RPL31
MEF2C	WDR12	HDLBP	PXK	CSNK2B	LSM3	SRP72	SF3B1	TNRC6A	CAMK2D	MED28	MFSD4B	NUP42	SLC25A12	VIM	MAP4K4
KCNN2	CAB39	BRK1	PROK2	PSMB8	SATB1	REST	INPP5D	RBL2	SPATA5	GRSF1	TRAF3IP2-AS1	TRA2A	ZNF804A	ADK	LIMS1
SKP1	DGKD	NUP210	MRPL3	MDN1	UBE2E2	UBE2D3	NDUFA10	PSME3IP1	TMA16	SMARCAD1	PKIB	CDK13	NBEAL1	LRMDA	DBI
NPM1	ATG7	UBE2E1	ATP1B3	SNX3	SS18L2	SMARCA5	SEPTIN2	GLG1	TRAPPC11	RAP1GDS1	SOD2	EIF4H	TRIP12	PTEN	CLASP1
SIMC1	RBM6	SLC4A7	U2SURP	HDAC2	SMARCC1	RXFP1	EMC3	USP10	MARCHF6	PPA2	KDELR2	DLD	ARL8B	PTPRJ	MAP3K2
NOL7	TKT	CMTM6	MFSD10	HDDC2	SPCS1	TNPO1	NGLY1	ANKRD11	NDUFS4	SNHG8	TAX1BP1	CAPZA2	TTLL3	NEAT1	MBD5
RANBP9	FLNB	UBP1	PDCD6	BCLAF1	THOC7	XRCC4	STT3B	GPX4	SREK1	NDUFC1	NIPSNAP2	MTPN	RAF1	KDM2A	TANK
CLIC1	CSTA	GOLGA4	CCT5	SF3B5	NDUFB4	CHD1	PDCD6IP	SMARCA4	HMGN4	EXOC3	LAMTOR4	PRKAG2	CLASP2	PICALM	SP3
RPS18	RPN1	RHOA	TARS1	GTF2H5	RSRC1	REEP5	EIF1B	BRD4	TRIM27	CLPTM1L	ADGRA2	ENSG00000253853	CTNNB1	SIK3	ANKRD44
SRSF3	ENSG00000290993	ARF4	NDUFAF2	TCP1	MRPL47	HSPA4	TRAK1	SIPA1L3	ABCF1	DNAJC21	POMK	ZDHHC2	TASOR	SORL1	AP1S3
TOMM6	MSL2	SLC25A26	NLN	MRPL18	NDUFB5	CAMLG	RBM5	APOC2	TAPBP	ANXA2R-AS1	TSNARE1	TNFRSF10B	ATXN7	SLC38A4-AS1	SP100
HSP90AB1	CCNL1	PCNP	TAF9	RNASET2	EIF4G1	SIL1	GNAI2	SREBF2	MRPS10	ZNF131	GRINA	TNFRSF10D	ARL6IP5	TAOK3	SUMF1
KCNQ5	ZMAT3	TIMMDC1	NSA2	CYCS	PAK2	PAIP2	TWF2	PACSIN2	FBXO9	TMEM267	UHRF2	INTS9	ATP6V1A	ALOX5AP	ANKRD28
EEF1A1	LRCH3	FAM162A	TBCA	PSMA2	ATP5ME	DIAPH1	NAA50	RPS6KA3	ZNF451	KIF2A	ERP44	ASH2L	HCLS1	LCP1	ARHGEF3
COX7A2	BOD1L1	KPNA1	COX7C	HSPB1	MRFAP1	HDAC3	GSK3B	BCAP31	UBE3D	CWC27	NEK6	BAG4	ARMC8	RB1	GBE1
PHIP	OSTC	SEC61A1	EPB41L4A-AS1	ESYT2	DHX15	FAF2	SMC4		RNGTT	BDP1	SLC27A4	TCEA1	XRN1	DLEU2	ST3GAL6
HMGN3	SPCS3	SERP1	VDAC1	CCDC25	SEL1L3	NSD1	PDCD10		FBXL4	MRPS27	GDI2	TRAM1	RNF13	ACSM3	ALCAM
SYNCRIP	ARSB	EIF2A	UBE2B	LSM1	PDS5A	FARS2	SEC62		AFG1L	AP3S1	TAF3	IMPA1	KPNA4	WWOX	CD47
RPS12	TENT2	DHX36	ETF1	UBE2V2	PAICS	ILRUN	MCCC1		VTA1	RAD50	COPB1	OTUD6B-AS1	PHC3	SSH2	ZBTB20
WDR27	VCAN	PPM1L	MATR3	RRS1	IGFBP7	KCTD20	PARL		LATS1	SAR1B	UBXN1	YWHAZ	EIF4A2	GRN	STAG1
PSMB1	MCTP1	PSMD2	LARS1	PAG1	ANKRD17	SLC35A1	ATP13A3		OGDH	C5orf24	TRMT112	SLC25A32	DLG1	PECAM1	PIK3CB
ACTB	SLC25A46	POLR2H	TCERG1	RBIS	HNRNPD	UFL1	WDR1		SUMF2	HNRNPA0	RNASEH2C	EBAG9	SLC2A9	PRKCA	TBL1XR1
HNRNPA2B1	COMMD10	OPA1	MRPL22	CA2	HNRNPDL	HBS1L	AIMP1		ZKSCAN1	SNHG4	DRAP1	C8orf76	FRYL	RPL36	VPS8
PPIA	HSD17B4	NCBP2	RARS1	MTDH	GALNT7	AHI1	HEXB		POLR2J	STING1	ADIPOR2	FAM91A1	SCFD2	MYO1F	LPP
CCT6A	PPP2CA	FIP1L1	RPL26L1	LAPTM4B	IPO11	SHPRH	TMEM161B-DT		LINC-PINT	TAF7	DENR	WASHC5	TMEM165	RPL28	ACAP2
CHCHD2	DDX46	MTREX	GMDS	RIDA	SLC30A5	TFB1M	DCP2		LUC7L2	DCTN4	UBC	SLC45A4	CCNI	RALGAPA2	FBXL5
CDK6	PCBD2	GPBP1	TMEM14C	POLR2K	RASA1	ZDHHC14	KDM3B		DNAJB6	SMIM3	MICU2	GPAA1	SEC31A	CST3	LCORL
PRKDC	NR3C1	MRPS36	DDX39B	CYC1	MEF2C-AS1	TMEM181	PFDN1		ELP3	TTC1	CDC16	OSTF1	PAPSS1	SAMHD1	RBPJ
ENSG00000253821	RBM27	MCCC2	RPL7L1	BOP1	LMNB1	MAD1L1	ANKHD1		ENSG00000247134	PWWP2A	SPTSSA	SPIN1	ABHD18	MIR646HG	UBE2K
ELOC	CSNK1A1	CCNH	IBTK	IARS1	MACROH2A1	RAC1	ZMAT2		HOOK3	MAT2B	CNIH1	SPTLC1	SCLT1	AP1S2	AFF1
TPD52	CNOT8	CDC42SE2	GTF3C6	SET	UBE2D2	SNX10	UIMC1		UBXN2B	FBXW11	MAX	MFSD14B	LRBA	DIAPH2	PPP3CA
FABP5	CREBRF	RAPGEF6	MYB	EDF1	CXXC5	SRPK2	LMAN2		VCPIP1	CANX	EVL	RAD23B	AHRR	XACT	MANBA
COX6C	HIGD2A	PURA	MTHFD1L	GTPBP4	NDUFA2	CHCHD3	MGAT1		NBN	ASCC3	KATNBL1	FUBP3	CERT1	LINC00278	TET2
ZNF706	RUFY1	IK	PDCD2	ATP5F1C	LARP1	MRPS33	SSR1		SQLE	ECHDC1	COPS2	SETX	SCAMP1	MT-ND5	TBCK
MYC	POLR1H	G3BP1	NDUFA4	HNRNPF	CLTB	PPP2R2A	SYCP2L		ZNF251	TULP4	ARPP19	ITGB1	SSBP2		MAML3
RPS6	HLA-B	CLINT1	BZW2	NPM3	COL23A1	TGS1	TMEM170B		PLAA	WTAP	SPG21	CCNY	FAM172A		FBXW7
TOMM5	LST1	NUDCD2	SEC61G	NOLC1	RREB1	BPNT2	PPP1R18		VPS13A	SFT2D1	ATP6V0C	VPS26A	SKIC3		BASP1
HNRNPK	SNHG32	NOP16	BAZ1B	EIF3A	EEF1E1	TERF1	SRPK1		TUT7	PHF14	SMG1	ANAPC16	LNPEP		NIPBL
TXN	GPSM3	TMED9	MDH2	STIP1	NUP153	NDUFAF6	CDC5L		FAM120A	STEAP1B	GGA2	WAPL	PPIP5K2		RICTOR
PBX3	C6orf89	CNOT6	SRI	COA4	SOX4	TAF2	ELOVL5		PSMB7	TYW1	VPS35	GTF2H1	APC		NNT
MLLT10	GLO1	LYRM4	FAM133B	NDUFC2	LSM2	SNTB1	PRIM2		YME1L1	SLC25A13	DNAJA2	TMX2	YTHDC2		SLC38A9
JMJD1C	OOEP	MRPL14	SEM1	CTSC	CUTA	DERL1	SMAP1		WAC	GSTK1	NAE1	SELENOH	CSNK1G3		MAP3K1
REEP3	SNHG5	AMD1	FIS1	DDX10	HMGA1	LY6E	CYB5R4		NCOA4	PLPBP	ATP6V0D1	PPP1CA	FNIP1		ERBIN
SRGN	LYRM2	RPF2	INSIG1	TPI1	NUDT3	SMC5	HEBP2		EXOC6	KAT6A	HSBP1	PAK1	FAM13B		IQGAP2
RPS24	PREP	RWDD1	AGPAT5	PA2G4	SNRPC	SECISBP2	DYNLT1		TBC1D12	COPS5	SPG7	TIMM8B	CCNG1		AP3B1
PRDX3	FOXO3	NUS1	FDFT1	PTGES3	ABRACL	C9orf78	MPC1		BLOC1S2	CSPP1	TRAPPC1	DDX6	LCP2		SERINC5
SBF2	IFNGR1	RMND1	FNTA	CCT2	LTV1	UPF2	TYW1B		ARMH3	MAF1	MED1	FLI1	STK10		GLRX
PSMA1	CITED2	MAP3K4	LYPLA1	UBE2N	PCMT1	RSU1	RSBN1L		DENND10	ZNG1A	DDX42	FGD4	PHYKPL		CAST
RPS13	STXBP5	PHF10	MRPL15	SBNO1	ARID1B	KIF5B	ZNHIT1		TIAL1	DOCK8	NDUFAF8	CPNE8	SERPINB1		ST8SIA4
LDHA	TAB2	EIF3B	ZFAND1	HSPH1	HDAC9	MAPK8	LSM8		SEC23IP	APTX	DCXR	TMBIM6	MYLIP		FBXL17
FTH1	TIAM2	RNF216	DCAF13	ALG5	IGF2BP3	CISD1	STMP1		NAP1L4	BAG1	ANKRD12	SARNP	TRIM38		PJA2
PPP1R14B	HYCC1	SNX13	MRPL13	MZT1	CBX3	GBF1	ZC3HAV1		TRIM66	GNG10	TRAPPC8	SHMT2	OARD1		DMXL1
FAU	CPVL	GGCT	TATDN1	UBAC2	LSM5	SHOC2	NDUFB2		IPO7	PTBP3	VPS4B	MRPL42	SUPT3H		TNFAIP8
CLNS1A	GARS1-DT	NT5C3A	NDUFB9	SUPT16H	MPLKIP	CTBP2	PPP3CC		TSG101	PPP6C	ILF3	GPN3	LMBRD1		ARHGAP26
EI24	AVL9	SEPTIN7	PVT1	DAD1	VKORC1L1	ATL3	RB1CC1		NDUFV1	PRRC2B	TPM4	MLEC	FAM135A		CD74
WNK1	RALA	TMEM248	PUF60	PNN	ATP5MF	GRK2	ARMC1		MRPL21	DNLZ	TGFB1	ZC3H13	BCKDHB		GMDS-DT
YBX3	H2AZ2	POM121	SLC39A4	RPL36AL	GNB2	RSF1	MRPS28		LAMTOR1	RBM17	RABAC1	CKAP2	SNX14		CDYL
ARHGDIB	RABGEF1	YWHAG	PUM3	RTRAF	SSBP1	TAF1D	DECR1		ANO6	CCAR1	AP2S1	MRPL52	RARS2		LY86
MGST1	LAT2	SDHAF3	CKS2	RBM25	RHEB	SDHD	AZIN1		SCAF11	GLUD1	MAPRE1	ACIN1	PNRC1		NEDD9
LDHB	BRI3	DNAJC2	SEC61B	NOP10	UBE3C	ZBTB44	ATP6V1C1		BLOC1S1	ATAD1	RAB5IF	ARID4A	MAP3K7		DEK
DIP2B	KMT2E	NDUFA5	PALM2AKAP2	PPIB	ERICH1	KDM5A	ST3GAL1		GIHCG	GSTO1	ADNP	TMED8	ATG5		E2F3
RPS26	LINC01004	PINX1	HSPA5	NDUFB10	CNOT7	ETNK1	DENND3		CPSF6	FAM204A	IFNAR2	PSMC1	PDSS2		CDKAL1
ATP5F1B	ATP6V1F	WRN	BBLN	MAZ	LEPROTL1	LARP4	MROH1		BLTP3B	RGS10	FBXO7	KLF13	SESN1		C6orf62
NACA	AHCYL2	VDAC3	PHPT1	MT1X	EIF4EBP1	RAP1B	RNF38		MPHOSPH9	GLRX3	MIEF1	RNF111	CDC40		HLA-A
LYZ	KLHDC10	TMEM70	MRPL41	PSMD7	CHCHD7	ISCU	SYK		SFSWAP	NUP98	ATP6AP2	SEC11A	REV3L		HLA-E
SLC25A3	TRIM24	VIRMA	NUDT5	CYBA	CHD7	ATP2A2	CNTRL		PSPC1	TAF10	HSD17B10	IQGAP1	SERINC1		HLA-C
ARPC3	TBXAS1	ZHX1	CDC123	EIF5A	MTFR1	PPP1CC	FNBP1		SUGT1	CAPRIN1	FLNA	CHSY1	TRMT11		AIF1
RPL6	GALNT11	ATAD2	ZNF22	PSMD12	PTDSS1	RNF34	ABL1		NUMB	API5		GLYR1	ARHGAP18		FKBP5
DYNLL1	ASAH1	SMARCA2	DDX21	ALYREF	SDC2	KDM2B	SURF4		PPP4R3A	POLR2G		USP7	SCAF8		STK38
RAN	GSR	MTAP	PPA1	TXNL4A	NUDCD1	RSRC2	RABL6		DYNC1H1	FIBP		SEPHS2	IGF2R		ZFAND3
PAN3	NSD3	CAAP1	MRPS16	ATP5F1D	ENY2	EP400	EHMT1		AQR	CACNA2D4		NUDT21	FOXK1		BTBD9
POMP	GOLGA7	UBAP2	VDAC2	TIMM13	AGO2	ZMYM2	WDR37		GANC	MLF2		NUP93	EIF2AK1		CCND3
ELF1	SLC20A2	INVS	NDUFB8	UBL5	ZC3H3	NUP58	ABI1		SPG11	CMAS		IST1	TOMM7		TRERF1
DACH1	SMIM19	ECPAS	MRPL43	PRDX2	HSF1	UFM1	PPIF		CSNK1G1	MRPS35		PAFAH1B1	ZNRF2		RUNX2
APEX1	ASPH	CDC26	ATP5MK	COPE	DNAJA1	SETDB2	LCOR		ARIH1	EIF4B		ITGAE	COA1		PHF3
PYGL	YTHDF3	MRRF	ECHS1	PSMD8	VCP	DNAJC3	OGA		ADPGK	CS		SUZ12	MRPS24		OGFRL1
HSP90AA1	C8orf44	SNHG7	RNH1	PRMT1	STOML2	UGGT2	INPP5A		CEP20	CEP83		BECN1	CCM2		TMEM30A
SRP14	PIP4P2	DPP7	C11orf58	UBE2S	CLTA	IPO5	RHOG		TMEM219	METAP2		ZNF652	TNS3		SENP6
TCF12	LRRC69	TASOR2	EIF3M	NOP56	ANP32B	ANKRD10	FAR1		FTO	FAM216A		SPOP	LINC03009		PNISR
RPS27L	CPQ	DNAJC1	CSTF3	MRPS26	NR6A1	TFDP1	PIK3C2A		CNOT1	NAA25		LUC7L3	AKAP9		CRYBG1
RPLP1	TMEM65	ZNF37A	CAT	TMEM230	LARP4B	MAP4K5	PRDX5		CTCF	TRIAP1		SCPEP1	ANKIB1		CDK19
COX5A	SLA	CHCHD1	MTCH2	SOD1	CELF2	MAPK1IP1L	POLD4		C16orf74	GTF2F2		MRPS23	SMURF1		FYN
ADCY9	EEF1D	NUTM2B-AS1	PHB2	GART	PTER	AVEN	NDUFS8		TP53	DIS3		PSMC5	ATXN7L1		STX7
NDUFAB1	ANXA1	GHITM	STRAP	RANBP1	COMMD3	MGA	KMT5B		NAA38	RBM26		USP14	COG5		MAP3K5
MT1G	SLC44A1	TALDO1	BCAT1	SNRPD3	PDLIM1	TMEM87A	TMEM123		LGALS9	CLYBL		GALNT1	ZNF277		ENSG00000234147
APRT	ATP6V1G1	POLR2L	YAF2	UQCR10	TM9SF3	GOLM2	NCAM1		ENSG00000290928	CUL4A		RPRD1A	UBE2H		PHACTR2
PFN1	RAPGEF1	AMBRA1	PRR13	TOMM22	PGAM1	CTDSPL2	APLP2		AP2B1	OXA1L		SMAD2	MKLN1		SASH1
C1QBP	SFMBT2	NDUFS3	ATP5MC2	ST13	BCCIP	MAPK6	CHD4		NPEPPS	NEMF		RELCH	CNOT4		QKI
EIF4A1	EPC1	SLC43A3	CNPY2	SMS	PSMD13	FBXO22	ERGIC2		SRSF1	FOS		MOB3A	CUL1		FAM120B
SNHG29	WDFY4	TMEM126A	XPOT		EIF4G2	ETFA	RESF1		RPS6KB1	CCDC88C		GNG7	PCM1		TNRC18
PSMB3	LNCAROD	HIKESHI	NDUFA12		FNBP4	UBE2I	SLC38A2		SNHG25	PAPOLA		PDCD5	INTS10		SKAP2
ATP5MC1	HNRNPH3	PIWIL4	PEBP1		SSRP1	TERF2IP	ARF3		CCDC57	SNHG14		SYMPK	XPO7		TRG-AS1
NME1	EIF4EBP2	SINHCAF	COX6A1		ZFP91	UBE2G1	TMBIM4		FOXK2	ENSG00000270055		TRIM28	SARAF		IKZF1
NME2	PSAP	PPHLN1	XPO4		DDB1	POLR2A	ZFC3H1		ENOSF1	ZNF106		ERGIC3	PPP2CB		GTF2I
PITPNC1	MCU	LLPH	MRPL57		SF1	STX8	ATP2B1		CEP192	RCN2		SERINC3	TACC1		ENSG00000290833
H3-3B	PPP3CB	SNRPF	GTF3A		CCDC85B	USP22	IKBIP		ROCK1	TMED3		ZMYND8	HGSNAT		HIP1
SRSF2	PDCD4	TXNRD1	POLR1D		BANF1	TAF15	GIT2		OSBPL1A	MPG		RTF2	NSMAF		PTPN12
ACTG1	PTPRE	ATXN2	ESD		SF3B2	SMARCE1	VPS29		PIGN	ELOB		ACO2	SGK3		ARPC1B
PPP1R27	TRIM22	ERP29	UCHL3		MRPL11	EFTUD2	RILPL2		DNMT1	PMM2		ATXN10	UBE2W		CUX1
MYL12A	MS4A7	MPHOSPH8	CCNB1IP1		GAL	MBTD1	SCARB1		BABAM1	XPO6		TAF1	RMDN1		POLR2J3
SNRPD1	RBM4	SACS	PSME2		SPCS2	ANAPC11	PARP4		ASXL1	TENT4B		RBMX	RBM12B		IMMP2L
ZNF521	GAB2	CCNA1	PSMA3		DCUN1D5	MAFG	CDK8		RALY	SF3B3		SSR4	INTS8		DOCK4
RPL17	KMT2A	DNAJC15	ERH		MRPL51	EPB41L3	RNASEH2B		PRELID3B	CFDP1		MT-ATP8	RNF19A		SND1
BCL2	M6PR	PSME1	GLRX5		TMEM117	LMAN1	TPP2		MORC3	GABARAPL2			UTP23		BRAF
ZNF516	AEBP2	NEDD8	ATP5MJ		SLC38A1	PHLPP1	ARGLU1		NDUFV3	KARS1			MED30		ZYX
ELANE	PFDN5	NIN	DPH6		TUBA1C	PRSS57	LAMP1		ATP6V1E1	TTC19			TOP1MT		EPHA1-AS1
RPS19	MYL6	TMX1	RSL24D1		COX14	ARID3A	RASA3		TUG1	PSMD3			RIC1		TPK1
FTL	GLIPR1	KTN1	LINC00926		ATF7	SAFB2	RNASE2		TXN2	DUSP3			KDM4C		KMT2C
SNRPB	BTG1	SRSF5	GTF2A2		CD63	ELAVL1	HECTD1		MPST	LSM12			NFX1		RBM33
PSMA7	MLXIP	NDUFB1	RAB11A		HSP90B1	CDC37	ARF6		PLP2	CALCOCO2			TLN1		LMBR1
NCAM2	SUPT20H	NIPA2	LINC01169		PTPN11	WDR83OS	PSMC6		JPX	SNHG16			ENSG00000288891		MCPH1
ATP5PF	MED4	EIF3J	ANP32A		MED13L	ETHE1	ACTN1		MT-ND6	P4HB			MFSD14CP		TNKS
CCT8	WDFY2	MORF4L1	CHASERR		ENSG00000257883	PSMF1	COX16			ARHGDIA			STRBP		MSRA
MIF	VPS36	MCRIP2	TRAP1		SRSF9	ITCH	SNW1			B3GNTL1			GAPVD1		VPS37A
LGALS1	SCFD1	RNPS1	RSL1D1		ANAPC5	DYNLRB1	CEP128			MRPL54			NUP214		ATP6V1B2
TMSB4X	MIS18BP1	RBBP6	GSPT1		ARL6IP4	RPN2	CPSF2			MAP2K2			ZNF438		SLC25A37
RPS4Y1	PPP2R5E	ARHGAP17	UQCRC2		TMED2	SUMO3	SYNE3			EIF3G			CSGALNACT2		BNIP3L
MT-CO2	PCNX1	NFATC2IP	TUFM		BRI3BP	MRTFA	CYFIP1			MAN2B1			HERC4		DPYSL2
MT-ATP6	NEK9	PPP4C	TANGO6		SAP18	MIRLET7BHG	EID1			GPI			SHLD2		PTK2B
MT-CO3	TMED10	VKORC1	NOB1		FLT3	PPP6R2	DTWD1			SNRPA			NUTM2A-AS1		HMBOX1
MT-ND4	TTLL5	GCSH	IRF8		DGKH	MORF4L2	TRPM7			PPP2R1A			STIM1		RAB11FIP1
MT-CYB	SPTLC2	COTL1	PRPF8		EBPL	HPRT1	BNIP2			AHCY			USP47		PLEKHA2
	BTBD7	TRAPPC2L	EMC6		KPNA3		CIAO2A			SCAND1			METTL15		CEBPD
	VRK1	TCF25	PSMD11		TRIM13		GSE1			B4GALT5			ELP4		PCMTD1
	HERC2	RABEP1	ACACA		PIBF1		P2RX1			PFDN4			TTC17		ATP6V1H
	TGM5	RNASEK	DNAJC7		ABCC4		EVI2A			CSTB			DGKZ		RAB2A
	PDIA3	CRLF3	DDX5		PSMB5		KRT10			AGPAT3			SPI1		PDE7A
	BLOC1S6	UTP6	VAPA		BAZ1A		SPAG9			ATF4			AHNAK		SNHG6
	USP8	ACLY	SEH1L		PSMA6		MRC2			SEPTIN6			FCHSD2		ARFGEF1
	USP3	NMT1	ATP5F1A		CHURC1		DCAF7			NAA10			ATM		STAU2
	PCLAF	CDC27	RAD23A		GPHN		PRKAR1A						ERC1		WWP1
	PKM	SNF8	C19orf53		EIF2S1		ATP5PD						BICD1		NIPAL2
	SNX29	PHB1	NDUFB7		SLIRP		SEPTIN9						DNM1L		STK3
	CPPED1	MIR142HG	NDUFA13		CALM1		NPLOC4						LETMD1		RRM2B
	PARN	SUPT4H1	COX6B1		DDX24		LDLRAD4						MON2		OXR1
	ARL6IP1	JPT1	MRPS12		EIF5		CFD						RASSF3		RAD21
	VPS35L	RPTOR	GMFG		SERF2		CNN2						CPM		NSMCE2
	CORO1A	NDUFV2	ITPA		IMP3		ZBTB7A						EEA1		EFR3A
	PYCARD	RALBP1	ATRN		PSMA4		SAFB						WASHC4		PHF20L1
	NLRC5	PSMG2	ADISSP		SNRNP25		CD70						CORO1C		TRAPPC9
	NUDT7	RNF138	LAMP5		METTL26		TRAPPC5						HECTD4		JAK2
	PLCG2	DYM	ESF1		MRPS34		LSM4						SPPL3		UBE2R2
	GABARAP	ME2	SMIM26		SRRM2		SUGP2						N4BP2L1		ZCCHC7
	PIK3R5	TXNL1	DTD1		PAM16		CAPNS1						SPART		GCNT1
	NF1	NARS1	EIF2S2		FUS		HNRNPL						VWA8		GNAQ
	EVI2B	BSG	RRP1B		CRNDE		SUPT5H						AKAP11		TLE4
	GGNBP2	PTBP1	BID		MT1E		VASP						SUCLA2		AGTPBP1
	RPL23	NDUFS7	CHCHD10		CIAO2B		CALM3						ITM2B		CENPP
	RAB5C	DAZAP1	DDT		CBFB		ARHGAP35						ARL11		AOPEP
	ENSG00000262879	MICOS13	EIF3D		NUTF2		EMP3						DLEU1		TGFBR1
	TSPOAP1	CLPP	RBX1		VPS53		LAIR1						COMMD6		DENND1A
	TSPOAP1-AS1	HNRNPM	DESI1		YWHAE		SIRPA						MYCBP2		PIP4K2A
	EMILIN2	TRIR	SNU13		TXNDC17		PTPRA						STK24		APBB1IP
	TTC39C	GATAD2A	SMDT1		CTDNEP1		CRLS1						TM9SF2		MICU1
	PCAT18	UQCRFS1	TSPO		UBB		ABHD12						ARHGEF7		TNKS2
	SERPINB8	TMEM147	TYMP		COPS3		COMMD7						TUBGCP3		PIK3AP1
	MBP	SNRNP70	SLC25A6		AATF		TRPC4AP						UPF3A		NT5C2
	ATP9B	ETFB	EIF1AX		KPNB1		MMP24OS						STRN3		ADD3
	RPS15	CSNK2A1	GNL3L		SUMO2		ZNF217						SNX6		MXI1
	ALKBH7	TASP1	LAGE3		MRPL12		TRPM2						MIA2		VTI1A
	RAB3D	DSTN			MYL12B		ITGB2						SOS2		BUB3
	BST2	NAA20			DTNA		BCL2L13						MNAT1		DENND5A
	PGLS	EIF6			PLPPR3		GRK3						YLPM1		PDE3B
	CEBPA	TOP1			AZU1		PITPNB						GPATCH2L		HIPK3
	TYROBP	CSE1L			POLR2E		KIAA0930						DGLUCY		CD44
	HNRNPUL1	USP16			UQCR11		DOCK11						DICER1		LDLRAD3
	KDELR1	ATP5PO			LSM7		NDUFA1						PPP2R5C		PHF21A
	TRPM4	MRPS6			MYDGF		LAMP2						UBE3A		DDB2
	RPS11	YWHAH			NDUFA11		MCTS1						INO80		CELF1
	LENG8	RBFOX2			MRPL4		TXLNGY						GABPB1-AS1		LPXN
	DNAAF9	RAC2			GADD45GIP1								RFX7		MS4A6A
	SLC23A2	RPS19BP1			MRPL34								VPS13C		RTN3
	CD93	ADSL			URI1								HERC1		GSTP1
	CPNE1	PARVB			UBA2								MYO9A		PPP6R3
	NORAD	P2RY8			CLEC11A								IREB2		RAB6A
	SRSF6	NONO			UBE2M								ZFAND6		UVRAG
	ZFAS1	VMA21			FKBP1A								CREBBP		ACER3
	RNF114				PCNA								LONP2		CUL5
	UBE2V1				SNX5								CHD9		CBL
	USP25				GNAS								NFATC3		HSPA8
	IL10RB				U2AF1								ABR		ETV6
	EIF3L				PDXK								NCOR1		APOLD1
	EIF2S3				COMT								SPECC1		IRAG2
	RBM3				UBE2L3								NSRP1		ITPR2
	IGBP1				EWSR1								RHOT1		CCDC91
	ATRX				POLR2F								ZNF207		ARID2
	SH3BGRL				XRCC6								CDK12		TFCP2
	RPL39				TASL								GPATCH8		BIN2
	ARHGEF6				DDX3X								NSF		CBX5
	WASH6P				MSN								MSI2		NCKAP1L
	TTTY14				COX7B								TLK2		USP15
					PGK1								SMURF2		IRAK3
					THOC2								BPTF		MDM2
					DKC1								PTPN2		CNOT2
													MIB1		ENSG00000258168
													ELP2		NAP1L1
													PIAS2		OSBPL8
													CIRBP		PPP1R12A
													ZNF433-AS1		APAF1
													SMIM7		CHST11
													LSM14A		TPCN1
													FXYD5		ZDHHC20
													ZNF146		FRY
													EIF3K		N4BP2L2
													ACTN4		PDS5B
													FBL		LRCH1
													NOP53		FNDC3A
													CARD8		PCCA
													CD37		TNFSF13B
													PANK2		RAD51B
													SHLD1		PSEN1
													HM13		NPC2
													UQCC1		YY1
													PHF20		RCOR1
													SON		MARK3
													DOP1B		CHP1
													TTC3		OIP5-AS1
													BRWD1		DUT
													UBE2G2		ATP8B4
													PRR14L		TMOD3
													MYH9		RAB27A
													EP300		ZNF609
													PARVG		DENND4A
													TBC1D22A		MAP2K5
													MIR3667HG		PIAS1
													USP9X		AKAP13
													KDM6A		CHD2
													UXT		MEF2A
													OGT		LITAF
													HDAC8		XYLT1
													CYSLTR1		METTL9
													TMEM164		PRKCB
													ALG13		SPN
															ITGAL
															ITFG1
															PHKB
															CKLF
															NFAT5
															WWP2
															CMIP
															GAS7
															TVP23C
															AKAP10
															CCDC144NL-AS1
															WSB1
															NLK
															TAOK1
															CPD
															GOSR1
															FBXL20
															KANSL1
															CLTC
															VMP1
															BCAS3
															MED13
															HELZ
															SMCHD1
															RAB31
															ABHD3
															ZNF407
															KHSRP
															VAV1
															INSR
															ARHGEF18
															DNM2
															CALR
															HSH2D
															MYO9B
															FCGRT
															RNF24
															RASSF2
															GPCPD1
															SLX4IP
															SEC23B
															YWHAB
															STK4
															NCOA3
															PREX1
															ARFGEF2
															DNAJC5
															BACH1
															IFNGR2
															RUNX1
															DYRK1A
															IL17RA
															ADA2
															MAPK1
															DDX17
															TNRC6B
															TBL1X
															SH3KBP1
															SAT1
															NDUFB11
															MIR223HG
															FTX
															ACSL4
															DANT2
															STAG2
															UTY
