# Supplementary material for: A Perturb-seq map of a differentiation hub reveals synergistic vulnerabilities in KMT2A-rearranged acute myeloid leukemia
Source: Leukemia. 2026 Mar 25;40(5):996–1008. doi: 10.1038/s41375-026-02917-2 (PMC13149302; doi:10.1038/s41375-026-02917-2)
Supplement: Supplementary file 5 — Supplementary Table 4 [file 41375_2026_2917_MOESM5_ESM.xlsx]

## Sheet: P0
ID	Description	GeneRatio	BgRatio	RichFactor	FoldEnrichment	zScore	pvalue	p.adjust	qvalue	geneID	Count
GO:0002181	cytoplasmic translation	17/149	160/18888	0.10625	13.4688	14.1234	9.2083e-15	2.27445e-11	1.93762e-11	YBX1/HNRNPU/RPL37/RPS18/SYNCRIP/RPS12/RPS6/RPS24/RPS13/FAU/YBX3/RPS26/RPL6/RPLP1/EIF4A1/RPL17/RPS19	17
GO:0033119	negative regulation of RNA splicing	7/149	27/18888	0.259259	32.865	14.7746	1.28374e-09	1.58542e-06	1.35063e-06	SRSF7/NPM1/HNRNPA2B1/HNRNPK/RPS13/RPS26/C1QBP	7
GO:0043484	regulation of RNA splicing	13/149	186/18888	0.0698925	8.85993	9.60577	2.79841e-09	2.01663e-06	1.71798e-06	HNRNPU/SRSF7/NCL/MBNL1/NPM1/SRSF3/HNRNPA2B1/HNRNPK/RPS13/CLNS1A/RPS26/C1QBP/SRSF2	13
GO:1903311	regulation of mRNA metabolic process	18/149	404/18888	0.0445545	5.64795	8.42084	3.26579e-09	2.01663e-06	1.71798e-06	YBX1/SERBP1/HNRNPU/SRSF7/NCL/IGF2BP2/CNOT6L/NPM1/SRSF3/SYNCRIP/HNRNPA2B1/HNRNPK/CLNS1A/YBX3/PAN3/APEX1/C1QBP/SRSF2	18
GO:1903312	negative regulation of mRNA metabolic process	10/149	100/18888	0.1	12.6765	10.4394	6.49979e-09	3.21089e-06	2.73538e-06	YBX1/HNRNPU/SRSF7/IGF2BP2/NPM1/SYNCRIP/HNRNPA2B1/HNRNPK/YBX3/C1QBP	10
GO:0022613	ribonucleoprotein complex biogenesis	19/149	499/18888	0.0380762	4.82673	7.72503	1.49669e-08	5.86383e-06	4.99543e-06	SNRPE/ABCE1/NPM1/NOL7/HSP90AB1/RPS12/PRKDC/RPS6/RPS24/RPS13/CLNS1A/RPL6/RAN/HSP90AA1/RPS27L/C1QBP/SNRPD1/RPS19/SNRPB	19
GO:0009206	purine ribonucleoside triphosphate biosynthetic process	10/149	112/18888	0.0892857	11.3183	9.76602	1.96064e-08	5.86383e-06	4.99543e-06	ENO1/ATP5MC3/NDUFS6/ATP5F1B/NDUFAB1/ATP5MC1/NME1/NME2/ATP5PF/TMSB4X	10
GO:0048024	regulation of mRNA splicing, via spliceosome	10/149	112/18888	0.0892857	11.3183	9.76602	1.96064e-08	5.86383e-06	4.99543e-06	HNRNPU/SRSF7/NCL/NPM1/SRSF3/HNRNPA2B1/HNRNPK/CLNS1A/C1QBP/SRSF2	10
GO:0009145	purine nucleoside triphosphate biosynthetic process	10/149	113/18888	0.0884956	11.2182	9.71456	2.13662e-08	5.86383e-06	4.99543e-06	ENO1/ATP5MC3/NDUFS6/ATP5F1B/NDUFAB1/ATP5MC1/NME1/NME2/ATP5PF/TMSB4X	10
GO:0009201	ribonucleoside triphosphate biosynthetic process	10/149	118/18888	0.0847458	10.7428	9.46661	3.24304e-08	8.0103e-06	6.82403e-06	ENO1/ATP5MC3/NDUFS6/ATP5F1B/NDUFAB1/ATP5MC1/NME1/NME2/ATP5PF/TMSB4X	10
GO:0046390	ribose phosphate biosynthetic process	13/149	233/18888	0.055794	7.07273	8.31698	4.16698e-08	9.35677e-06	7.9711e-06	ENO1/ATP5MC3/NDUFS6/ATP5F1B/PYGL/ADCY9/NDUFAB1/APRT/ATP5MC1/NME1/NME2/ATP5PF/TMSB4X	13
GO:0008380	RNA splicing	18/149	484/18888	0.0371901	4.7144	7.38171	5.27437e-08	1.08564e-05	9.24865e-06	YBX1/SNRPE/HNRNPU/SRSF7/NCL/MBNL1/NPM1/SRSF3/SYNCRIP/HNRNPA2B1/HNRNPK/RPS13/CLNS1A/RPS26/C1QBP/SRSF2/SNRPD1/SNRPB	18
GO:0009142	nucleoside triphosphate biosynthetic process	10/149	126/18888	0.0793651	10.0607	9.09934	6.07615e-08	1.15447e-05	9.835e-06	ENO1/ATP5MC3/NDUFS6/ATP5F1B/NDUFAB1/ATP5MC1/NME1/NME2/ATP5PF/TMSB4X	10
GO:0050684	regulation of mRNA processing	10/149	134/18888	0.0746269	9.46008	8.76358	1.08995e-07	1.8878e-05	1.60823e-05	HNRNPU/SRSF7/NCL/NPM1/SRSF3/HNRNPA2B1/HNRNPK/CLNS1A/C1QBP/SRSF2	10
GO:0009152	purine ribonucleotide biosynthetic process	12/149	211/18888	0.056872	7.20939	8.08794	1.14644e-07	1.8878e-05	1.60823e-05	ENO1/ATP5MC3/NDUFS6/ATP5F1B/ADCY9/NDUFAB1/APRT/ATP5MC1/NME1/NME2/ATP5PF/TMSB4X	12
GO:0042274	ribosomal small subunit biogenesis	9/149	103/18888	0.0873786	11.0766	9.1438	1.23988e-07	1.91407e-05	1.63061e-05	NPM1/NOL7/RPS12/PRKDC/RPS6/RPS24/RPS13/RPS27L/RPS19	9
GO:0009260	ribonucleotide biosynthetic process	12/149	226/18888	0.0530973	6.73089	7.72856	2.41422e-07	3.50771e-05	2.98825e-05	ENO1/ATP5MC3/NDUFS6/ATP5F1B/ADCY9/NDUFAB1/APRT/ATP5MC1/NME1/NME2/ATP5PF/TMSB4X	12
GO:0000377	RNA splicing, via transesterification reactions with bulged adenosine as nucleophile	14/149	337/18888	0.041543	5.26621	7.04652	4.69758e-07	6.10686e-05	5.20247e-05	SNRPE/HNRNPU/SRSF7/NCL/NPM1/SRSF3/SYNCRIP/HNRNPA2B1/HNRNPK/CLNS1A/C1QBP/SRSF2/SNRPD1/SNRPB	14
GO:0000398	mRNA splicing, via spliceosome	14/149	337/18888	0.041543	5.26621	7.04652	4.69758e-07	6.10686e-05	5.20247e-05	SNRPE/HNRNPU/SRSF7/NCL/NPM1/SRSF3/SYNCRIP/HNRNPA2B1/HNRNPK/CLNS1A/C1QBP/SRSF2/SNRPD1/SNRPB	14
GO:0000375	RNA splicing, via transesterification reactions	14/149	341/18888	0.0410557	5.20443	6.98633	5.41175e-07	6.18166e-05	5.2662e-05	SNRPE/HNRNPU/SRSF7/NCL/NPM1/SRSF3/SYNCRIP/HNRNPA2B1/HNRNPK/CLNS1A/C1QBP/SRSF2/SNRPD1/SNRPB	14
GO:0009205	purine ribonucleoside triphosphate metabolic process	12/149	244/18888	0.0491803	6.23435	7.3382	5.48565e-07	6.18166e-05	5.2662e-05	ENO1/ATP5MC3/NDUFS6/LDHA/ATP5F1B/RAN/NDUFAB1/ATP5MC1/NME1/NME2/ATP5PF/TMSB4X	12
GO:0006403	RNA localization	11/149	200/18888	0.055	6.97208	7.57113	5.50593e-07	6.18166e-05	5.2662e-05	YBX1/HNRNPU/SRSF7/SSB/IGF2BP2/SRSF3/HNRNPA2B1/CCT6A/WNK1/RAN/CCT8	11
GO:0048025	negative regulation of mRNA splicing, via spliceosome	5/149	22/18888	0.227273	28.8103	11.638	6.74974e-07	7.24864e-05	6.17517e-05	SRSF7/NPM1/HNRNPA2B1/HNRNPK/C1QBP	5
GO:0009144	purine nucleoside triphosphate metabolic process	12/149	250/18888	0.048	6.08472	7.21671	7.09918e-07	7.30624e-05	6.22424e-05	ENO1/ATP5MC3/NDUFS6/LDHA/ATP5F1B/RAN/NDUFAB1/ATP5MC1/NME1/NME2/ATP5PF/TMSB4X	12
GO:0009199	ribonucleoside triphosphate metabolic process	12/149	251/18888	0.0478088	6.06048	7.19685	7.40563e-07	7.31676e-05	6.2332e-05	ENO1/ATP5MC3/NDUFS6/LDHA/ATP5F1B/RAN/NDUFAB1/ATP5MC1/NME1/NME2/ATP5PF/TMSB4X	12
GO:0006164	purine nucleotide biosynthetic process	12/149	256/18888	0.046875	5.94211	7.09912	9.12109e-07	8.66504e-05	7.38181e-05	ENO1/ATP5MC3/NDUFS6/ATP5F1B/ADCY9/NDUFAB1/APRT/ATP5MC1/NME1/NME2/ATP5PF/TMSB4X	12
GO:0050686	negative regulation of mRNA processing	5/149	24/18888	0.208333	26.4094	11.1067	1.07566e-06	9.84033e-05	8.38305e-05	SRSF7/NPM1/HNRNPA2B1/HNRNPK/C1QBP	5
GO:0045727	positive regulation of translation	9/149	134/18888	0.0671642	8.51407	7.78363	1.17165e-06	0.000100139	8.53095e-05	YBX1/HNRNPU/SSB/NPM1/SYNCRIP/PRKDC/YBX3/RPS27L/C1QBP	9
GO:0070934	CRD-mediated mRNA stabilization	4/149	11/18888	0.363636	46.0964	13.3405	1.17573e-06	0.000100139	8.53095e-05	YBX1/HNRNPU/IGF2BP2/SYNCRIP	4
GO:0072522	purine-containing compound biosynthetic process	12/149	264/18888	0.0454545	5.76205	6.94802	1.26048e-06	0.000103779	8.84103e-05	ENO1/ATP5MC3/NDUFS6/ATP5F1B/ADCY9/NDUFAB1/APRT/ATP5MC1/NME1/NME2/ATP5PF/TMSB4X	12
GO:0006754	ATP biosynthetic process	8/149	101/18888	0.0792079	10.0408	8.12345	1.35101e-06	0.000105296	8.97023e-05	ENO1/ATP5MC3/NDUFS6/ATP5F1B/NDUFAB1/ATP5MC1/ATP5PF/TMSB4X	8
GO:0009141	nucleoside triphosphate metabolic process	12/149	266/18888	0.0451128	5.71873	6.91121	1.36416e-06	0.000105296	8.97023e-05	ENO1/ATP5MC3/NDUFS6/LDHA/ATP5F1B/RAN/NDUFAB1/ATP5MC1/NME1/NME2/ATP5PF/TMSB4X	12
GO:0042254	ribosome biogenesis	13/149	319/18888	0.0407524	5.16598	6.69143	1.52238e-06	0.000113948	9.7073e-05	ABCE1/NPM1/NOL7/RPS12/PRKDC/RPS6/RPS24/RPS13/RPL6/RAN/RPS27L/C1QBP/RPS19	13
GO:0032200	telomere organization	10/149	189/18888	0.0529101	6.70715	7.03141	2.60076e-06	0.000188938	0.000160957	HNRNPU/HSP90AB1/HNRNPA2B1/CCT6A/PRKDC/MYC/APEX1/HSP90AA1/H3-3B/CCT8	10
GO:0006119	oxidative phosphorylation	9/149	148/18888	0.0608108	7.70869	7.30609	2.68e-06	0.000189131	0.000161122	UQCRH/NDUFS6/COX7A2/CHCHD2/COX6C/ATP5F1B/COX5A/NDUFAB1/ATP5PF	9
GO:0006417	regulation of translation	15/149	451/18888	0.0332594	4.21613	6.16423	2.91554e-06	0.000200039	0.000170414	YBX1/SERBP1/HNRNPU/SSB/NCL/IGF2BP2/CNOT6L/ABCE1/NPM1/SYNCRIP/PRKDC/ZNF706/YBX3/RPS27L/C1QBP	15
GO:2000278	regulation of DNA biosynthetic process	8/149	115/18888	0.0695652	8.81844	7.49901	3.60343e-06	0.000240553	0.000204929	HNRNPU/HSP90AB1/HNRNPA2B1/CCT6A/MYC/DACH1/HSP90AA1/CCT8	8
GO:0009165	nucleotide biosynthetic process	12/149	293/18888	0.0409556	5.19174	6.4481	3.71551e-06	0.000241508	0.000205743	ENO1/ATP5MC3/NDUFS6/ATP5F1B/ADCY9/NDUFAB1/APRT/ATP5MC1/NME1/NME2/ATP5PF/TMSB4X	12
GO:1901293	nucleoside phosphate biosynthetic process	12/149	295/18888	0.040678	5.15655	6.41609	3.98391e-06	0.000252314	0.000214948	ENO1/ATP5MC3/NDUFS6/ATP5F1B/ADCY9/NDUFAB1/APRT/ATP5MC1/NME1/NME2/ATP5PF/TMSB4X	12
GO:0000723	telomere maintenance	9/149	158/18888	0.056962	7.2208	7.00176	4.58842e-06	0.000283335	0.000241375	HNRNPU/HSP90AB1/HNRNPA2B1/CCT6A/PRKDC/MYC/APEX1/HSP90AA1/CCT8	9
GO:2000767	positive regulation of cytoplasmic translation	4/149	15/18888	0.266667	33.804	11.3332	4.74505e-06	0.00028586	0.000243526	YBX1/HNRNPU/SYNCRIP/YBX3	4
GO:0034250	positive regulation of amide metabolic process	9/149	163/18888	0.0552147	6.9993	6.85938	5.917e-06	0.000347976	0.000296443	YBX1/HNRNPU/SSB/NPM1/SYNCRIP/PRKDC/YBX3/RPS27L/C1QBP	9
GO:0019693	ribose phosphate metabolic process	15/149	480/18888	0.03125	3.96141	5.86026	6.19637e-06	0.000355931	0.00030322	ENO1/ATP5MC3/NDUFS6/LDHA/ATP5F1B/RAN/PYGL/ADCY9/NDUFAB1/APRT/ATP5MC1/NME1/NME2/ATP5PF/TMSB4X	15
GO:0042255	ribosome assembly	6/149	62/18888	0.0967742	12.2676	7.92409	9.3066e-06	0.000522439	0.000445069	NPM1/PRKDC/RPL6/RPS27L/C1QBP/RPS19	6
GO:0009150	purine ribonucleotide metabolic process	14/149	446/18888	0.0313901	3.97917	5.67755	1.21997e-05	0.000669626	0.000570459	ENO1/ATP5MC3/NDUFS6/LDHA/ATP5F1B/RAN/ADCY9/NDUFAB1/APRT/ATP5MC1/NME1/NME2/ATP5PF/TMSB4X	14
GO:0042773	ATP synthesis coupled electron transport	7/149	102/18888	0.0686275	8.69957	6.95265	1.62991e-05	0.000856568	0.000729716	UQCRH/NDUFS6/COX7A2/CHCHD2/COX6C/COX5A/NDUFAB1	7
GO:0042775	mitochondrial ATP synthesis coupled electron transport	7/149	102/18888	0.0686275	8.69957	6.95265	1.62991e-05	0.000856568	0.000729716	UQCRH/NDUFS6/COX7A2/CHCHD2/COX6C/COX5A/NDUFAB1	7
GO:0045454	cell redox homeostasis	5/149	41/18888	0.121951	15.4592	8.26447	1.70244e-05	0.000860557	0.000733115	PRDX1/GPX1/TXN/PRDX3/APEX1	5
GO:0022618	protein-RNA complex assembly	10/149	234/18888	0.042735	5.41731	6.06291	1.70718e-05	0.000860557	0.000733115	SNRPE/HSP90AB1/PRKDC/CLNS1A/RPL6/HSP90AA1/RPS27L/SNRPD1/RPS19/SNRPB	10
GO:0009259	ribonucleotide metabolic process	14/149	466/18888	0.0300429	3.80839	5.47374	1.98808e-05	0.000982112	0.000836668	ENO1/ATP5MC3/NDUFS6/LDHA/ATP5F1B/RAN/ADCY9/NDUFAB1/APRT/ATP5MC1/NME1/NME2/ATP5PF/TMSB4X	14
GO:0071826	protein-RNA complex organization	10/149	244/18888	0.0409836	5.19529	5.88151	2.44608e-05	0.00118467	0.00100923	SNRPE/HSP90AB1/PRKDC/CLNS1A/RPL6/HSP90AA1/RPS27L/SNRPD1/RPS19/SNRPB	10
GO:0048144	fibroblast proliferation	7/149	110/18888	0.0636364	8.06687	6.62827	2.66502e-05	0.00126589	0.00107842	PRDX1/GPX1/CDK6/MYC/FTH1/DACH1/MIF	7
GO:0009060	aerobic respiration	9/149	199/18888	0.0452261	5.7331	5.98522	2.92285e-05	0.00136216	0.00116043	UQCRH/NDUFS6/COX7A2/CHCHD2/COX6C/ATP5F1B/COX5A/NDUFAB1/ATP5PF	9
GO:0015986	proton motive force-driven ATP synthesis	6/149	76/18888	0.0789474	10.0078	7.0163	3.02291e-05	0.0013827	0.00117793	ATP5MC3/NDUFS6/ATP5F1B/NDUFAB1/ATP5MC1/ATP5PF	6
GO:0062197	cellular response to chemical stress	11/149	311/18888	0.0353698	4.48365	5.52368	3.71566e-05	0.00166867	0.00142155	PRDX1/GPX1/FOXP1/PPIA/CHCHD2/TXN/PRDX3/WNK1/YBX3/MGST1/NME2	11
GO:0050657	nucleic acid transport	8/149	161/18888	0.0496894	6.29889	6.02095	4.21515e-05	0.00179507	0.00152924	YBX1/SRSF7/SSB/IGF2BP2/SRSF3/HNRNPA2B1/WNK1/RAN	8
GO:0050658	RNA transport	8/149	161/18888	0.0496894	6.29889	6.02095	4.21515e-05	0.00179507	0.00152924	YBX1/SRSF7/SSB/IGF2BP2/SRSF3/HNRNPA2B1/WNK1/RAN	8
GO:1902600	proton transmembrane transport	8/149	161/18888	0.0496894	6.29889	6.02095	4.21515e-05	0.00179507	0.00152924	UQCRH/ATP5MC3/ATP5F1B/SLC25A3/COX5A/ATP5MC1/ATP5PF/TMSB4X	8
GO:0051236	establishment of RNA localization	8/149	164/18888	0.0487805	6.18366	5.94512	4.80579e-05	0.00199968	0.00170354	YBX1/SRSF7/SSB/IGF2BP2/SRSF3/HNRNPA2B1/WNK1/RAN	8
GO:0048641	regulation of skeletal muscle tissue development	4/149	26/18888	0.153846	19.5023	8.41822	4.85753e-05	0.00199968	0.00170354	SHOX2/MEF2C/YBX3/BCL2	4
GO:0010833	telomere maintenance via telomere lengthening	6/149	83/18888	0.0722892	9.16374	6.6465	4.9881e-05	0.00201977	0.00172066	HNRNPU/HSP90AB1/HNRNPA2B1/CCT6A/HSP90AA1/CCT8	6
GO:0022904	respiratory electron transport chain	7/149	123/18888	0.0569106	7.21427	6.16553	5.46243e-05	0.00217616	0.00185389	UQCRH/NDUFS6/COX7A2/CHCHD2/COX6C/COX5A/NDUFAB1	7
GO:0043488	regulation of mRNA stability	10/149	273/18888	0.03663	4.64341	5.40704	6.31946e-05	0.00245353	0.00209018	YBX1/SERBP1/HNRNPU/IGF2BP2/CNOT6L/NPM1/SYNCRIP/YBX3/PAN3/APEX1	10
GO:0046034	ATP metabolic process	9/149	220/18888	0.0409091	5.18585	5.56861	6.38146e-05	0.00245353	0.00209018	ENO1/ATP5MC3/NDUFS6/LDHA/ATP5F1B/NDUFAB1/ATP5MC1/ATP5PF/TMSB4X	9
GO:0051168	nuclear export	8/149	171/18888	0.0467836	5.93053	5.77531	6.45667e-05	0.00245353	0.00209018	SSB/ABCE1/NPM1/SRSF3/HNRNPA2B1/TXN/WNK1/RAN	8
GO:0045185	maintenance of protein location	6/149	88/18888	0.0681818	8.64308	6.40814	6.93411e-05	0.00259504	0.00221073	FAF1/HNRNPU/SKP1/TXN/SRGN/TMSB4X	6
GO:0006401	RNA catabolic process	12/149	404/18888	0.029703	3.7653	5.00998	8.86135e-05	0.0032668	0.00278301	YBX1/SERBP1/HNRNPU/SSB/IGF2BP2/CNOT6L/NPM1/SYNCRIP/ELOC/YBX3/PAN3/APEX1	12
GO:0043487	regulation of RNA stability	10/149	285/18888	0.0350877	4.4479	5.22982	9.03122e-05	0.00328046	0.00279465	YBX1/SERBP1/HNRNPU/IGF2BP2/CNOT6L/NPM1/SYNCRIP/YBX3/PAN3/APEX1	10
GO:0019646	aerobic electron transport chain	6/149	94/18888	0.0638298	8.09139	6.14592	0.000100221	0.00354028	0.00301599	UQCRH/NDUFS6/COX7A2/COX6C/COX5A/NDUFAB1	6
GO:1900152	negative regulation of nuclear-transcribed mRNA catabolic process, deadenylation-dependent decay	3/149	12/18888	0.25	31.6913	9.48314	0.000100462	0.00354028	0.00301599	YBX1/HNRNPU/SYNCRIP	3
GO:0006402	mRNA catabolic process	11/149	348/18888	0.0316092	4.00694	5.04849	0.000101765	0.00354028	0.00301599	YBX1/SERBP1/HNRNPU/SSB/IGF2BP2/CNOT6L/NPM1/SYNCRIP/YBX3/PAN3/APEX1	11
GO:0061013	regulation of mRNA catabolic process	10/149	290/18888	0.0344828	4.37121	5.15885	0.000104225	0.00357551	0.00304601	YBX1/SERBP1/HNRNPU/IGF2BP2/CNOT6L/NPM1/SYNCRIP/YBX3/PAN3/APEX1	10
GO:2000765	regulation of cytoplasmic translation	4/149	33/18888	0.121212	15.3655	7.36487	0.000127374	0.00430977	0.00367153	YBX1/HNRNPU/SYNCRIP/YBX3	4
GO:2001242	regulation of intrinsic apoptotic signaling pathway	8/149	190/18888	0.0421053	5.33748	5.35819	0.000134542	0.00449079	0.00382573	ENO1/GPX1/PPIA/MYC/HNRNPK/YBX3/BCL2/MIF	8
GO:1902253	regulation of intrinsic apoptotic signaling pathway by p53 class mediator	4/149	34/18888	0.117647	14.9135	7.24064	0.000143476	0.00464546	0.0039575	MYC/HNRNPK/BCL2/MIF	4
GO:0071897	DNA biosynthetic process	8/149	192/18888	0.0416667	5.28188	5.31756	0.000144606	0.00464546	0.0039575	HNRNPU/HSP90AB1/HNRNPA2B1/CCT6A/MYC/DACH1/HSP90AA1/CCT8	8
GO:0045333	cellular respiration	9/149	245/18888	0.0367347	4.65668	5.13704	0.000144818	0.00464546	0.0039575	UQCRH/NDUFS6/COX7A2/CHCHD2/COX6C/ATP5F1B/COX5A/NDUFAB1/ATP5PF	9
GO:0034599	cellular response to oxidative stress	9/149	248/18888	0.0362903	4.60035	5.08919	0.00015868	0.00502486	0.00428072	PRDX1/GPX1/FOXP1/PPIA/CHCHD2/TXN/PRDX3/MGST1/NME2	9
GO:0030224	monocyte differentiation	4/149	35/18888	0.114286	14.4874	7.12155	0.000161	0.00503381	0.00428834	FOXP1/CDK6/MYC/MT1G	4
GO:0098761	cellular response to interleukin-7	3/149	14/18888	0.214286	27.164	8.73246	0.000164303	0.00507286	0.00432161	YBX1/HSPD1/ATP5F1B	3
GO:0032507	maintenance of protein location in cell	5/149	66/18888	0.0757576	9.60342	6.24326	0.000173304	0.00522026	0.00444718	HNRNPU/SKP1/TXN/SRGN/TMSB4X	5
GO:0048255	mRNA stabilization	5/149	66/18888	0.0757576	9.60342	6.24326	0.000173304	0.00522026	0.00444718	YBX1/HNRNPU/IGF2BP2/SYNCRIP/YBX3	5
GO:0000288	nuclear-transcribed mRNA catabolic process, deadenylation-dependent decay	5/149	67/18888	0.0746269	9.46008	6.18575	0.000186101	0.00553818	0.00471801	YBX1/HNRNPU/CNOT6L/SYNCRIP/PAN3	5
GO:0000054	ribosomal subunit export from nucleus	3/149	15/18888	0.2	25.353	8.41355	0.000204193	0.00566692	0.00482769	ABCE1/NPM1/RAN	3
GO:0002903	negative regulation of B cell apoptotic process	3/149	15/18888	0.2	25.353	8.41355	0.000204193	0.00566692	0.00482769	FOXP1/BCL2/MIF	3
GO:0007008	outer mitochondrial membrane organization	3/149	15/18888	0.2	25.353	8.41355	0.000204193	0.00566692	0.00482769	TOMM6/TOMM5/HSP90AA1	3
GO:0033750	ribosome localization	3/149	15/18888	0.2	25.353	8.41355	0.000204193	0.00566692	0.00482769	ABCE1/NPM1/RAN	3
GO:0045040	protein insertion into mitochondrial outer membrane	3/149	15/18888	0.2	25.353	8.41355	0.000204193	0.00566692	0.00482769	TOMM6/TOMM5/HSP90AA1	3
GO:0098760	response to interleukin-7	3/149	15/18888	0.2	25.353	8.41355	0.000204193	0.00566692	0.00482769	YBX1/HSPD1/ATP5F1B	3
GO:0001649	osteoblast differentiation	9/149	257/18888	0.0350195	4.43924	4.95009	0.000207079	0.00568316	0.00484152	HNRNPU/HSPE1/SATB2/SHOX2/MEF2C/CLIC1/SYNCRIP/CDK6/ATP5F1B	9
GO:1901796	regulation of signal transduction by p53 class mediator	6/149	108/18888	0.0555556	7.04251	5.61542	0.000215196	0.00584103	0.00497601	RPL37/NPM1/MYC/HNRNPK/BCL2/MIF	6
GO:0097193	intrinsic apoptotic signaling pathway	10/149	319/18888	0.031348	3.97383	4.77659	0.000225957	0.00606645	0.00516805	ENO1/GPX1/PPIA/PRKDC/MYC/HNRNPK/YBX3/RPS27L/BCL2/MIF	10
GO:2000573	positive regulation of DNA biosynthetic process	5/149	70/18888	0.0714286	9.05465	6.02019	0.000228845	0.00607792	0.00517782	HSP90AB1/CCT6A/MYC/HSP90AA1/CCT8	5
GO:0007004	telomere maintenance via telomerase	5/149	71/18888	0.0704225	8.92712	5.9672	0.000244632	0.00642809	0.00547614	HNRNPU/HSP90AB1/CCT6A/HSP90AA1/CCT8	5
GO:0036260	RNA capping	3/149	16/18888	0.1875	23.7685	8.1243	0.000249863	0.00649644	0.00553436	SNRPE/SNRPD1/SNRPB	3
GO:2001243	negative regulation of intrinsic apoptotic signaling pathway	6/149	114/18888	0.0526316	6.67185	5.41627	0.000288544	0.007424	0.00632456	ENO1/GPX1/PPIA/YBX3/BCL2/MIF	6
GO:0070527	platelet aggregation	5/149	74/18888	0.0675676	8.56521	5.8143	0.000296991	0.00756255	0.00644259	CLIC1/ACTB/PPIA/ACTG1/MYL12A	5
GO:1902165	regulation of intrinsic apoptotic signaling pathway in response to DNA damage by p53 class mediator	3/149	17/18888	0.176471	22.3703	7.8603	0.000301654	0.00760291	0.00647697	HNRNPK/BCL2/MIF	3
GO:0043489	RNA stabilization	5/149	75/18888	0.0666667	8.45101	5.76525	0.000316203	0.0078891	0.00672078	YBX1/HNRNPU/IGF2BP2/SYNCRIP/YBX3	5
GO:0009409	response to cold	4/149	42/18888	0.0952381	12.0729	6.40585	0.000329748	0.00814479	0.0069386	HSPD1/PLAC8/HSP90AA1/ZNF516	4
GO:1902373	negative regulation of mRNA catabolic process	5/149	76/18888	0.0657895	8.33981	5.7171	0.000336342	0.00822539	0.00700727	YBX1/HNRNPU/IGF2BP2/SYNCRIP/YBX3	5
GO:0015980	energy derivation by oxidation of organic compounds	10/149	338/18888	0.0295858	3.75045	4.54979	0.000357864	0.00863052	0.0073524	UQCRH/NDUFS6/COX7A2/CHCHD2/COX6C/ATP5F1B/PYGL/COX5A/NDUFAB1/ATP5PF	10
GO:0000028	ribosomal small subunit assembly	3/149	18/18888	0.166667	21.1275	7.61802	0.000359896	0.00863052	0.0073524	PRKDC/RPS27L/RPS19	3
GO:0006278	RNA-templated DNA biosynthetic process	5/149	78/18888	0.0641026	8.12597	5.62339	0.000379518	0.00901354	0.0076787	HNRNPU/HSP90AB1/CCT6A/HSP90AA1/CCT8	5
GO:0042771	intrinsic apoptotic signaling pathway in response to DNA damage by p53 class mediator	4/149	44/18888	0.0909091	11.5241	6.23198	0.000395069	0.00920585	0.00784253	HNRNPK/RPS27L/BCL2/MIF	4
GO:0051972	regulation of telomerase activity	4/149	44/18888	0.0909091	11.5241	6.23198	0.000395069	0.00920585	0.00784253	HSP90AB1/HNRNPA2B1/MYC/HSP90AA1	4
GO:0140694	non-membrane-bounded organelle assembly	11/149	413/18888	0.0266344	3.37631	4.35399	0.000444143	0.0102526	0.0087343	HNRNPU/CNOT6L/NPM1/PRKDC/WNK1/RPL6/PAN3/RPS27L/C1QBP/ACTG1/RPS19	11
GO:0022900	electron transport chain	7/149	175/18888	0.04	5.0706	4.824	0.000483488	0.0109467	0.00932558	UQCRH/NDUFS6/COX7A2/CHCHD2/COX6C/COX5A/NDUFAB1	7
GO:0000956	nuclear-transcribed mRNA catabolic process	6/149	126/18888	0.047619	6.03643	5.0579	0.000493256	0.0109467	0.00932558	YBX1/HNRNPU/SSB/CNOT6L/SYNCRIP/PAN3	6
GO:0002902	regulation of B cell apoptotic process	3/149	20/18888	0.15	19.0148	7.18757	0.000497014	0.0109467	0.00932558	FOXP1/BCL2/MIF	3
GO:0045655	regulation of monocyte differentiation	3/149	20/18888	0.15	19.0148	7.18757	0.000497014	0.0109467	0.00932558	FOXP1/CDK6/MYC	3
GO:0048643	positive regulation of skeletal muscle tissue development	3/149	20/18888	0.15	19.0148	7.18757	0.000497014	0.0109467	0.00932558	SHOX2/MEF2C/BCL2	3
GO:0015931	nucleobase-containing compound transport	8/149	231/18888	0.034632	4.39013	4.62278	0.000503398	0.0109467	0.00932558	YBX1/SRSF7/SSB/IGF2BP2/SRSF3/HNRNPA2B1/WNK1/RAN	8
GO:0072332	intrinsic apoptotic signaling pathway by p53 class mediator	5/149	83/18888	0.060241	7.63645	5.40306	0.00050576	0.0109467	0.00932558	MYC/HNRNPK/RPS27L/BCL2/MIF	5
GO:1901861	regulation of muscle tissue development	4/149	47/18888	0.0851064	10.7885	5.99122	0.000509665	0.0109467	0.00932558	SHOX2/MEF2C/YBX3/BCL2	4
GO:0072331	signal transduction by p53 class mediator	7/149	177/18888	0.039548	5.01331	4.78346	0.000517452	0.0110182	0.00938646	RPL37/NPM1/MYC/HNRNPK/RPS27L/BCL2/MIF	7
GO:0051054	positive regulation of DNA metabolic process	9/149	301/18888	0.0299003	3.79032	4.35145	0.000654734	0.0138222	0.0117752	FAF1/HSP90AB1/ACTB/HNRNPA2B1/CCT6A/PRKDC/MYC/HSP90AA1/CCT8	9
GO:1902369	negative regulation of RNA catabolic process	5/149	88/18888	0.0568182	7.20256	5.20038	0.000661257	0.0138416	0.0117917	YBX1/HNRNPU/IGF2BP2/SYNCRIP/YBX3	5
GO:0048145	regulation of fibroblast proliferation	5/149	90/18888	0.0555556	7.04251	5.1237	0.000732548	0.015205	0.0129532	CDK6/MYC/FTH1/DACH1/MIF	5
GO:0000387	spliceosomal snRNP assembly	4/149	52/18888	0.0769231	9.75116	5.63475	0.000750339	0.0152386	0.0129819	SNRPE/CLNS1A/SNRPD1/SNRPB	4
GO:0010332	response to gamma radiation	4/149	52/18888	0.0769231	9.75116	5.63475	0.000750339	0.0152386	0.0129819	GPX1/PRKDC/MYC/BCL2	4
GO:0051131	chaperone-mediated protein complex assembly	3/149	23/18888	0.130435	16.5346	6.64716	0.000758846	0.0152386	0.0129819	HSPD1/HSP90AB1/HSP90AA1	3
GO:0051457	maintenance of protein location in nucleus	3/149	23/18888	0.130435	16.5346	6.64716	0.000758846	0.0152386	0.0129819	HNRNPU/SKP1/TXN	3
GO:0001503	ossification	11/149	446/18888	0.0246637	3.12649	4.05255	0.000837881	0.0166901	0.0142184	HNRNPU/HSPE1/SATB2/SHOX2/MEF2C/CLIC1/SYNCRIP/CDK6/SRGN/ATP5F1B/BCL2	11
GO:0006405	RNA export from nucleus	5/149	93/18888	0.0537634	6.81533	5.01298	0.000850059	0.0167972	0.0143096	SSB/SRSF3/HNRNPA2B1/WNK1/RAN	5
GO:0046039	GTP metabolic process	3/149	24/18888	0.125	15.8456	6.48917	0.00086226	0.016903	0.0143998	RAN/NME1/NME2	3
GO:1900182	positive regulation of protein localization to nucleus	5/149	94/18888	0.0531915	6.74282	4.97716	0.000892185	0.0173519	0.0147822	NPM1/CCT6A/RAN/HSP90AA1/CCT8	5
GO:0042743	hydrogen peroxide metabolic process	4/149	55/18888	0.0727273	9.21928	5.44323	0.000928141	0.0179102	0.0152578	PRDX1/GPX1/TXN/PRDX3	4
GO:0006123	mitochondrial electron transport, cytochrome c to oxygen	3/149	25/18888	0.12	15.2118	6.34038	0.000974201	0.0182294	0.0155297	COX7A2/COX6C/COX5A	3
GO:0010623	programmed cell death involved in cell development	3/149	25/18888	0.12	15.2118	6.34038	0.000974201	0.0182294	0.0155297	PRKDC/YBX3/BCL2	3
GO:1901863	positive regulation of muscle tissue development	3/149	25/18888	0.12	15.2118	6.34038	0.000974201	0.0182294	0.0155297	SHOX2/MEF2C/BCL2	3
GO:1903241	U2-type prespliceosome assembly	3/149	25/18888	0.12	15.2118	6.34038	0.000974201	0.0182294	0.0155297	SNRPE/SNRPD1/SNRPB	3
GO:0051153	regulation of striated muscle cell differentiation	5/149	97/18888	0.0515464	6.53428	4.87275	0.00102791	0.0190898	0.0162627	YBX1/FOXP1/SHOX2/MEF2C/BCL2	5
GO:0034109	homotypic cell-cell adhesion	5/149	98/18888	0.0510204	6.46761	4.83892	0.00107639	0.0197408	0.0168173	CLIC1/ACTB/PPIA/ACTG1/MYL12A	5
GO:0001783	B cell apoptotic process	3/149	26/18888	0.115385	14.6267	6.19992	0.00109494	0.0197408	0.0168173	FOXP1/BCL2/MIF	3
GO:1900151	regulation of nuclear-transcribed mRNA catabolic process, deadenylation-dependent decay	3/149	26/18888	0.115385	14.6267	6.19992	0.00109494	0.0197408	0.0168173	YBX1/HNRNPU/SYNCRIP	3
GO:2000773	negative regulation of cellular senescence	3/149	26/18888	0.115385	14.6267	6.19992	0.00109494	0.0197408	0.0168173	YBX1/CDK6/MIF	3
GO:0098869	cellular oxidant detoxification	5/149	99/18888	0.0505051	6.40228	4.80556	0.00112654	0.0201634	0.0171774	PRDX1/GPX1/TXN/PRDX3/MGST1	5
GO:0031647	regulation of protein stability	9/149	326/18888	0.0276074	3.49965	4.05954	0.00114823	0.0204038	0.0173821	HSPD1/NPM1/HSP90AB1/CCT6A/PRKDC/HSP90AA1/PFN1/BCL2/CCT8	9
GO:2001233	regulation of apoptotic signaling pathway	10/149	396/18888	0.0252525	3.20114	3.94734	0.0012084	0.0213197	0.0181624	ENO1/FAF1/GPX1/PHIP/PPIA/MYC/HNRNPK/YBX3/BCL2/MIF	10
GO:0006979	response to oxidative stress	10/149	398/18888	0.0251256	3.18505	3.92859	0.00125476	0.0219805	0.0187253	PRDX1/GPX1/FOXP1/PPIA/CHCHD2/TXN/PRDX3/MGST1/NME2/BCL2	10
GO:0008630	intrinsic apoptotic signaling pathway in response to DNA damage	5/149	102/18888	0.0490196	6.21398	4.70818	0.0012874	0.0223936	0.0190772	PRKDC/HNRNPK/RPS27L/BCL2/MIF	5
GO:0006913	nucleocytoplasmic transport	9/149	333/18888	0.027027	3.42608	3.98289	0.00133034	0.0228191	0.0194398	SSB/ABCE1/NPM1/SRSF3/HNRNPA2B1/TXN/WNK1/RAN/HSP90AA1	9
GO:0051169	nuclear transport	9/149	333/18888	0.027027	3.42608	3.98289	0.00133034	0.0228191	0.0194398	SSB/ABCE1/NPM1/SRSF3/HNRNPA2B1/TXN/WNK1/RAN/HSP90AA1	9
GO:0032204	regulation of telomere maintenance	5/149	106/18888	0.0471698	5.97949	4.58425	0.00152752	0.0260206	0.0221671	HNRNPU/HNRNPA2B1/CCT6A/MYC/CCT8	5
GO:1904356	regulation of telomere maintenance via telomere lengthening	4/149	63/18888	0.0634921	8.04858	4.99696	0.00154399	0.026121	0.0222527	HNRNPU/HNRNPA2B1/CCT6A/CCT8	4
GO:0098754	detoxification	6/149	158/18888	0.0379747	4.81386	4.29266	0.00160071	0.0268963	0.0229132	PRDX1/GPX1/TXN/PRDX3/MGST1/MT1G	6
GO:0050821	protein stabilization	7/149	218/18888	0.0321101	4.07044	4.06591	0.00174274	0.0290849	0.0247777	HSPD1/NPM1/HSP90AB1/CCT6A/HSP90AA1/PFN1/CCT8	7
GO:0042744	hydrogen peroxide catabolic process	3/149	31/18888	0.0967742	12.2676	5.59857	0.0018392	0.0304888	0.0259736	PRDX1/GPX1/PRDX3	3
GO:0045445	myoblast differentiation	5/149	111/18888	0.045045	5.71014	4.43796	0.00187217	0.0308284	0.026263	GPX1/MBNL1/MEF2C/ACTB/LGALS1	5
GO:0042776	proton motive force-driven mitochondrial ATP synthesis	4/149	67/18888	0.0597015	7.56807	4.80236	0.00193904	0.0315094	0.0268431	NDUFS6/ATP5F1B/NDUFAB1/ATP5PF	4
GO:0048857	neural nucleus development	4/149	67/18888	0.0597015	7.56807	4.80236	0.00193904	0.0315094	0.0268431	ACTB/DYNLL1/BCL2/ATP5PF	4
GO:0033032	regulation of myeloid cell apoptotic process	3/149	32/18888	0.09375	11.8842	5.49477	0.00201781	0.0325752	0.027751	MEF2C/BCL2/MIF	3
GO:0031330	negative regulation of cellular catabolic process	7/149	224/18888	0.03125	3.96141	3.97577	0.0020323	0.032596	0.0277687	YBX1/HNRNPU/IGF2BP2/SYNCRIP/WNK1/YBX3/BCL2	7
GO:0006457	protein folding	7/149	225/18888	0.0311111	3.9438	3.96105	0.00208398	0.0332092	0.0282912	HSPD1/HSPE1/HSP90AB1/PPIA/CCT6A/HSP90AA1/CCT8	7
GO:0051973	positive regulation of telomerase activity	3/149	33/18888	0.0909091	11.5241	5.39548	0.00220686	0.0349419	0.0297673	HSP90AB1/MYC/HSP90AA1	3
GO:0051651	maintenance of location in cell	7/149	228/18888	0.0307018	3.89191	3.9174	0.00224514	0.0353216	0.0300907	HNRNPU/SKP1/TXN/SRGN/FTH1/FTL/TMSB4X	7
GO:0007006	mitochondrial membrane organization	5/149	117/18888	0.042735	5.41731	4.27375	0.00235714	0.0368489	0.0313919	MICOS10/TOMM6/TOMM5/HSP90AA1/BCL2	5
GO:0001782	B cell homeostasis	3/149	34/18888	0.0882353	11.1852	5.30038	0.00240654	0.0371509	0.0316492	MEF2C/BCL2/MIF	3
GO:0090151	establishment of protein localization to mitochondrial membrane	3/149	34/18888	0.0882353	11.1852	5.30038	0.00240654	0.0371509	0.0316492	TOMM6/TOMM5/HSP90AA1	3
GO:1990748	cellular detoxification	5/149	119/18888	0.0420168	5.32626	4.22151	0.0025374	0.0389278	0.0331629	PRDX1/GPX1/TXN/PRDX3/MGST1	5
GO:0006884	cell volume homeostasis	3/149	35/18888	0.0857143	10.8656	5.20916	0.00261706	0.0394154	0.0335783	NPM1/CLNS1A/WNK1	3
GO:0032872	regulation of stress-activated MAPK cascade	3/149	35/18888	0.0857143	10.8656	5.20916	0.00261706	0.0394154	0.0335783	PRDX1/PPIA/MYC	3
GO:0048147	negative regulation of fibroblast proliferation	3/149	35/18888	0.0857143	10.8656	5.20916	0.00261706	0.0394154	0.0335783	MYC/FTH1/DACH1	3
GO:0006228	UTP biosynthetic process	2/149	10/18888	0.2	25.353	6.86873	0.00266855	0.0394689	0.0336239	NME1/NME2	2
GO:0051238	sequestering of metal ion	2/149	10/18888	0.2	25.353	6.86873	0.00266855	0.0394689	0.0336239	FTH1/FTL	2
GO:1904851	positive regulation of establishment of protein localization to telomere	2/149	10/18888	0.2	25.353	6.86873	0.00266855	0.0394689	0.0336239	CCT6A/CCT8	2
GO:0051881	regulation of mitochondrial membrane potential	4/149	74/18888	0.0540541	6.85217	4.49773	0.00278978	0.0410164	0.0349421	CLIC1/PRDX3/DYNLL1/BCL2	4
GO:0060218	hematopoietic stem cell differentiation	3/149	36/18888	0.0833333	10.5638	5.12156	0.00283861	0.0414873	0.0353434	CDK6/PRKDC/BCL2	3
GO:1903313	positive regulation of mRNA metabolic process	7/149	240/18888	0.0291667	3.69732	3.74993	0.00298814	0.0434159	0.0369863	YBX1/HNRNPU/NCL/CNOT6L/SYNCRIP/CLNS1A/PAN3	7
GO:0070229	negative regulation of lymphocyte apoptotic process	3/149	37/18888	0.0810811	10.2783	5.03734	0.00307137	0.0443643	0.0377942	FOXP1/BCL2/MIF	3
GO:0006183	GTP biosynthetic process	2/149	11/18888	0.181818	23.0482	6.52235	0.00324472	0.0445169	0.0379243	NME1/NME2	2
GO:0042118	endothelial cell activation	2/149	11/18888	0.181818	23.0482	6.52235	0.00324472	0.0445169	0.0379243	FOXP1/PPIA	2
GO:0048742	regulation of skeletal muscle fiber development	2/149	11/18888	0.181818	23.0482	6.52235	0.00324472	0.0445169	0.0379243	SHOX2/BCL2	2
GO:0070203	regulation of establishment of protein localization to telomere	2/149	11/18888	0.181818	23.0482	6.52235	0.00324472	0.0445169	0.0379243	CCT6A/CCT8	2
GO:1904869	regulation of protein localization to Cajal body	2/149	11/18888	0.181818	23.0482	6.52235	0.00324472	0.0445169	0.0379243	CCT6A/CCT8	2
GO:1904871	positive regulation of protein localization to Cajal body	2/149	11/18888	0.181818	23.0482	6.52235	0.00324472	0.0445169	0.0379243	CCT6A/CCT8	2
GO:2001171	positive regulation of ATP biosynthetic process	2/149	11/18888	0.181818	23.0482	6.52235	0.00324472	0.0445169	0.0379243	ENO1/TMSB4X	2
GO:0006839	mitochondrial transport	6/149	182/18888	0.032967	4.17907	3.84279	0.00324837	0.0445169	0.0379243	HSPD1/TOMM6/TOMM5/SLC25A3/HSP90AA1/BCL2	6
GO:2001234	negative regulation of apoptotic signaling pathway	7/149	244/18888	0.0286885	3.6367	3.69648	0.00327357	0.0445169	0.0379243	ENO1/GPX1/PHIP/PPIA/YBX3/BCL2/MIF	7
GO:0070302	regulation of stress-activated protein kinase signaling cascade	3/149	38/18888	0.0789474	10.0078	4.95627	0.00331553	0.0445169	0.0379243	PRDX1/PPIA/MYC	3
GO:1902229	regulation of intrinsic apoptotic signaling pathway in response to DNA damage	3/149	38/18888	0.0789474	10.0078	4.95627	0.00331553	0.0445169	0.0379243	HNRNPK/BCL2/MIF	3
GO:1904358	positive regulation of telomere maintenance via telomere lengthening	3/149	38/18888	0.0789474	10.0078	4.95627	0.00331553	0.0445169	0.0379243	HNRNPA2B1/CCT6A/CCT8	3
GO:0034504	protein localization to nucleus	8/149	311/18888	0.0257235	3.26084	3.58479	0.00331624	0.0445169	0.0379243	HNRNPU/SKP1/NPM1/CCT6A/TXN/RAN/HSP90AA1/CCT8	8
GO:0051146	striated muscle cell differentiation	8/149	313/18888	0.0255591	3.24	3.56334	0.00344732	0.0460264	0.0392103	YBX1/HNRNPU/GPX1/FOXP1/SHOX2/MEF2C/ACTG1/BCL2	8
GO:0033044	regulation of chromosome organization	7/149	247/18888	0.0283401	3.59253	3.65712	0.00350098	0.0462429	0.0393947	HNRNPU/SUB1/ACTB/HNRNPA2B1/CCT6A/MYC/CCT8	7
GO:0045926	negative regulation of growth	7/149	247/18888	0.0283401	3.59253	3.65712	0.00350098	0.0462429	0.0393947	ENO1/FOXP1/PLAC8/EI24/DIP2B/MT1G/BCL2	7
GO:0033028	myeloid cell apoptotic process	3/149	39/18888	0.0769231	9.75116	4.87815	0.00357126	0.046672	0.0397602	MEF2C/BCL2/MIF	3
GO:0048741	skeletal muscle fiber development	3/149	39/18888	0.0769231	9.75116	4.87815	0.00357126	0.046672	0.0397602	GPX1/SHOX2/BCL2	3
GO:0097237	cellular response to toxic substance	5/149	129/18888	0.0387597	4.91338	3.97688	0.00359189	0.0466945	0.0397794	PRDX1/GPX1/TXN/PRDX3/MGST1	5
GO:0051028	mRNA transport	5/149	131/18888	0.0381679	4.83836	3.93098	0.00383554	0.0483218	0.0411657	SRSF7/IGF2BP2/SRSF3/HNRNPA2B1/WNK1	5
GO:0030279	negative regulation of ossification	3/149	40/18888	0.075	9.50738	4.8028	0.00383872	0.0483218	0.0411657	MEF2C/SRGN/BCL2	3
GO:0042117	monocyte activation	2/149	12/18888	0.166667	21.1275	6.2191	0.00387357	0.0483218	0.0411657	FOXP1/MT1G	2
GO:0046051	UTP metabolic process	2/149	12/18888	0.166667	21.1275	6.2191	0.00387357	0.0483218	0.0411657	NME1/NME2	2
GO:0070202	regulation of establishment of protein localization to chromosome	2/149	12/18888	0.166667	21.1275	6.2191	0.00387357	0.0483218	0.0411657	CCT6A/CCT8	2
GO:1903405	protein localization to nuclear body	2/149	12/18888	0.166667	21.1275	6.2191	0.00387357	0.0483218	0.0411657	CCT6A/CCT8	2
GO:1904816	positive regulation of protein localization to chromosome, telomeric region	2/149	12/18888	0.166667	21.1275	6.2191	0.00387357	0.0483218	0.0411657	CCT6A/CCT8	2
GO:1904867	protein localization to Cajal body	2/149	12/18888	0.166667	21.1275	6.2191	0.00387357	0.0483218	0.0411657	CCT6A/CCT8	2

## Sheet: P1
ID	Description	GeneRatio	BgRatio	RichFactor	FoldEnrichment	zScore	pvalue	p.adjust	qvalue	geneID	Count
GO:0006887	exocytosis	16/208	348/18888	0.045977	4.17507	6.3083	1.65343e-06	0.00471394	0.00431111	S100A10/RAB13/RAB10/RAB3GAP1/STXBP5/RALA/RABGEF1/LAT2/ANXA1/PPP3CB/GAB2/TMED10/BLOC1S6/CORO1A/RAB3D/WASH6P	16
GO:0002181	cytoplasmic translation	10/208	160/18888	0.0625	5.67548	6.26708	1.14512e-05	0.0163236	0.0149287	RPS27/RBM4/PKM/RPL23/RPS15/RPS11/EIF3L/EIF2S3/SH3BGRL/RPL39	10
GO:0045055	regulated exocytosis	11/208	225/18888	0.0488889	4.43949	5.4767	4.16151e-05	0.0311366	0.0284759	RAB10/RAB3GAP1/STXBP5/RABGEF1/LAT2/PPP3CB/GAB2/TMED10/BLOC1S6/CORO1A/RAB3D	11
GO:0044546	NLRP3 inflammasome complex assembly	5/208	37/18888	0.135135	12.2713	7.24157	5.05045e-05	0.0311366	0.0284759	NEK7/PPP2CA/CSNK1A1/PYCARD/PLCG2	5
GO:0071786	endoplasmic reticulum tubular network organization	4/208	20/18888	0.2	18.1615	8.10276	6.02804e-05	0.0311366	0.0284759	RAB10/RTN4/RAB3GAP1/ARL6IP1	4
GO:0140632	canonical inflammasome complex assembly	5/208	39/18888	0.128205	11.642	7.01999	6.55278e-05	0.0311366	0.0284759	NEK7/PPP2CA/CSNK1A1/PYCARD/PLCG2	5
GO:0002274	myeloid leukocyte activation	11/208	241/18888	0.0456432	4.14475	5.18459	7.73335e-05	0.0314968	0.0288053	IFNGR1/RABGEF1/LAT2/KMT2E/ANXA1/GAB2/PYCARD/PLCG2/CEBPA/TYROBP/CD93	11
GO:0141084	inflammasome-mediated signaling pathway	5/208	42/18888	0.119048	10.8104	6.71627	9.4257e-05	0.0335908	0.0307203	NEK7/PPP2CA/CSNK1A1/PYCARD/PLCG2	5

## Sheet: P2
ID	Description	GeneRatio	BgRatio	RichFactor	FoldEnrichment	zScore	pvalue	p.adjust	qvalue	geneID	Count
GO:0009260	ribonucleotide biosynthetic process	15/207	226/18888	0.0663717	6.05618	8.04941	3.04416e-08	5.16858e-05	4.76084e-05	CMPK1/UCK2/MPC2/PARP1/ADSS2/NDUFS1/ATIC/NDUFA5/NDUFS3/NDUFB1/ACLY/NDUFV2/NDUFS7/ATP5PO/ADSL	15
GO:0046390	ribose phosphate biosynthetic process	15/207	233/18888	0.0643777	5.87423	7.88049	4.56387e-08	5.16858e-05	4.76084e-05	CMPK1/UCK2/MPC2/PARP1/ADSS2/NDUFS1/ATIC/NDUFA5/NDUFS3/NDUFB1/ACLY/NDUFV2/NDUFS7/ATP5PO/ADSL	15
GO:0009165	nucleotide biosynthetic process	16/207	293/18888	0.0546075	4.98274	7.23243	1.56937e-07	9.74799e-05	8.97897e-05	CMPK1/UCK2/MPC2/PARP1/ADSS2/NDUFS1/ATIC/SLC4A7/NDUFA5/NDUFS3/NDUFB1/ACLY/NDUFV2/NDUFS7/ATP5PO/ADSL	16
GO:1901293	nucleoside phosphate biosynthetic process	16/207	295/18888	0.0542373	4.94896	7.1959	1.7215e-07	9.74799e-05	8.97897e-05	CMPK1/UCK2/MPC2/PARP1/ADSS2/NDUFS1/ATIC/SLC4A7/NDUFA5/NDUFS3/NDUFB1/ACLY/NDUFV2/NDUFS7/ATP5PO/ADSL	16
GO:0072522	purine-containing compound biosynthetic process	15/207	264/18888	0.0568182	5.18445	7.20727	2.33218e-07	9.97428e-05	9.18742e-05	MPC2/PARP1/ADSS2/NDUFS1/ATIC/SLC4A7/NDUFA5/MTAP/NDUFS3/NDUFB1/ACLY/NDUFV2/NDUFS7/ATP5PO/ADSL	15
GO:0050684	regulation of mRNA processing	11/207	134/18888	0.0820896	7.49037	7.93673	2.6622e-07	9.97428e-05	9.18742e-05	SRRM1/MAGOH/AHCYL1/CDC73/DHX36/NCBP2/RNPS1/PTBP1/DAZAP1/SNRNP70/RBFOX2	11
GO:0009060	aerobic respiration	13/207	199/18888	0.0653266	5.96082	7.40548	3.12249e-07	9.97428e-05	9.18742e-05	NDUFS1/RHOA/NDUFA5/GHITM/NDUFS3/DNAJC15/NDUFB1/ACLY/NDUFV2/NDUFS7/UQCRFS1/ATP5PO/ADSL	13
GO:0019693	ribose phosphate metabolic process	20/207	480/18888	0.0416667	3.80193	6.54548	3.52293e-07	9.97428e-05	9.18742e-05	CMPK1/UCK2/MPC2/PARP1/ADSS2/NDUFS1/ATIC/OPA1/MCCC2/NDUFA5/TALDO1/NDUFS3/NDUFB1/ACLY/RPTOR/NDUFV2/NDUFS7/EIF6/ATP5PO/ADSL	20
GO:0045333	cellular respiration	14/207	245/18888	0.0571429	5.21408	6.98867	5.56039e-07	0.000138144	0.000127246	NDUFS1/RHOA/NDUFA5/GHITM/NDUFS3/DNAJC15/NDUFB1/ACLY/NDUFV2/NDUFS7/UQCRFS1/ETFB/ATP5PO/ADSL	14
GO:0009152	purine ribonucleotide biosynthetic process	13/207	211/18888	0.0616114	5.62181	7.10668	6.09908e-07	0.000138144	0.000127246	MPC2/PARP1/ADSS2/NDUFS1/ATIC/NDUFA5/NDUFS3/NDUFB1/ACLY/NDUFV2/NDUFS7/ATP5PO/ADSL	13
GO:0006119	oxidative phosphorylation	11/207	148/18888	0.0743243	6.78183	7.43323	7.24039e-07	0.000149086	0.000137325	NDUFS1/RHOA/NDUFA5/GHITM/NDUFS3/DNAJC15/NDUFB1/NDUFV2/NDUFS7/UQCRFS1/ATP5PO	11
GO:0006164	purine nucleotide biosynthetic process	14/207	256/18888	0.0546875	4.99004	6.76603	9.40855e-07	0.000166431	0.000153302	MPC2/PARP1/ADSS2/NDUFS1/ATIC/SLC4A7/NDUFA5/NDUFS3/NDUFB1/ACLY/NDUFV2/NDUFS7/ATP5PO/ADSL	14
GO:0009259	ribonucleotide metabolic process	19/207	466/18888	0.0407725	3.72035	6.25915	9.70484e-07	0.000166431	0.000153302	CMPK1/UCK2/MPC2/PARP1/ADSS2/NDUFS1/ATIC/OPA1/MCCC2/NDUFA5/NDUFS3/NDUFB1/ACLY/RPTOR/NDUFV2/NDUFS7/EIF6/ATP5PO/ADSL	19
GO:0022904	respiratory electron transport chain	10/207	123/18888	0.0813008	7.4184	7.51747	1.02871e-06	0.000166431	0.000153302	NDUFS1/NDUFA5/GHITM/NDUFS3/DNAJC15/NDUFB1/NDUFV2/NDUFS7/UQCRFS1/ETFB	10
GO:0006120	mitochondrial electron transport, NADH to ubiquinone	7/207	51/18888	0.137255	12.524	8.6746	1.31986e-06	0.000199299	0.000183576	NDUFS1/NDUFA5/NDUFS3/DNAJC15/NDUFB1/NDUFV2/NDUFS7	7
GO:0042773	ATP synthesis coupled electron transport	9/207	102/18888	0.0882353	8.05115	7.51639	1.82015e-06	0.000242509	0.000223377	NDUFS1/NDUFA5/GHITM/NDUFS3/DNAJC15/NDUFB1/NDUFV2/NDUFS7/UQCRFS1	9
GO:0042775	mitochondrial ATP synthesis coupled electron transport	9/207	102/18888	0.0882353	8.05115	7.51639	1.82015e-06	0.000242509	0.000223377	NDUFS1/NDUFA5/GHITM/NDUFS3/DNAJC15/NDUFB1/NDUFV2/NDUFS7/UQCRFS1	9
GO:0031440	regulation of mRNA 3'-end processing	4/207	10/18888	0.4	36.4986	11.8195	2.79477e-06	0.000351676	0.000323932	AHCYL1/CDC73/DHX36/NCBP2	4
GO:0022900	electron transport chain	11/207	175/18888	0.0628571	5.73549	6.62489	3.75536e-06	0.000447678	0.000412361	NDUFS1/NDUFA5/GHITM/NDUFS3/DNAJC15/NDUFB1/NDUFV2/ME2/NDUFS7/UQCRFS1/ETFB	11
GO:0009201	ribonucleoside triphosphate biosynthetic process	9/207	118/18888	0.0762712	6.95947	6.8357	6.11008e-06	0.000691966	0.000637377	UCK2/PARP1/NDUFS1/NDUFA5/NDUFS3/NDUFB1/NDUFV2/NDUFS7/ATP5PO	9
GO:0042776	proton motive force-driven mitochondrial ATP synthesis	7/207	67/18888	0.104478	9.5332	7.36537	8.54898e-06	0.000889027	0.000818892	NDUFS1/NDUFA5/NDUFS3/NDUFB1/NDUFV2/NDUFS7/ATP5PO	7
GO:0009150	purine ribonucleotide metabolic process	17/207	446/18888	0.0381166	3.478	5.57483	8.99058e-06	0.000889027	0.000818892	MPC2/PARP1/ADSS2/NDUFS1/ATIC/OPA1/MCCC2/NDUFA5/NDUFS3/NDUFB1/ACLY/RPTOR/NDUFV2/NDUFS7/EIF6/ATP5PO/ADSL	17
GO:0019646	aerobic electron transport chain	8/207	94/18888	0.0851064	7.76565	6.92198	9.02765e-06	0.000889027	0.000818892	NDUFS1/NDUFA5/NDUFS3/DNAJC15/NDUFB1/NDUFV2/NDUFS7/UQCRFS1	8
GO:0006417	regulation of translation	17/207	451/18888	0.037694	3.43944	5.51951	1.03931e-05	0.000945498	0.000870908	MAGOH/EPRS1/DDX1/SERP1/EIF2A/DHX36/NCBP2/PURA/CNOT6/RMND1/EIF3B/DNAJC1/PIWIL4/ATXN2/CSNK2A1/EIF6/USP16	17
GO:0009142	nucleoside triphosphate biosynthetic process	9/207	126/18888	0.0714286	6.5176	6.54127	1.0436e-05	0.000945498	0.000870908	UCK2/PARP1/NDUFS1/NDUFA5/NDUFS3/NDUFB1/NDUFV2/NDUFS7/ATP5PO	9
GO:0006754	ATP biosynthetic process	8/207	101/18888	0.0792079	7.22744	6.60553	1.5352e-05	0.00128786	0.00118626	PARP1/NDUFS1/NDUFA5/NDUFS3/NDUFB1/NDUFV2/NDUFS7/ATP5PO	8
GO:0033108	mitochondrial respiratory chain complex assembly	8/207	101/18888	0.0792079	7.22744	6.60553	1.5352e-05	0.00128786	0.00118626	NDUFS1/SDHAF3/NDUFA5/NDUFS3/TMEM126A/NDUFB1/NDUFS7/UQCRFS1	8
GO:0033044	regulation of chromosome organization	12/207	247/18888	0.048583	4.43302	5.71685	1.88701e-05	0.00152646	0.00140604	UCHL5/PARP1/DHX36/IK/MAP3K4/PHF10/PINX1/SMARCA2/PPHLN1/MPHOSPH8/CDC27/PSMG2	12
GO:0015986	proton motive force-driven ATP synthesis	7/207	76/18888	0.0921053	8.40427	6.80829	1.97752e-05	0.00154451	0.00142266	NDUFS1/NDUFA5/NDUFS3/NDUFB1/NDUFV2/NDUFS7/ATP5PO	7
GO:0009199	ribonucleoside triphosphate metabolic process	12/207	251/18888	0.0478088	4.36238	5.64497	2.21225e-05	0.00157054	0.00144664	UCK2/PARP1/NDUFS1/OPA1/NDUFA5/NDUFS3/NDUFB1/RPTOR/NDUFV2/NDUFS7/EIF6/ATP5PO	12
GO:0000377	RNA splicing, via transesterification reactions with bulged adenosine as nucleophile	14/207	337/18888	0.041543	3.79065	5.44131	2.21887e-05	0.00157054	0.00144664	SRRM1/MAGOH/DDX1/NCBP2/MTREX/IK/SNRPF/SRSF5/RNPS1/PTBP1/DAZAP1/HNRNPM/SNRNP70/RBFOX2	14
GO:0000398	mRNA splicing, via spliceosome	14/207	337/18888	0.041543	3.79065	5.44131	2.21887e-05	0.00157054	0.00144664	SRRM1/MAGOH/DDX1/NCBP2/MTREX/IK/SNRPF/SRSF5/RNPS1/PTBP1/DAZAP1/HNRNPM/SNRNP70/RBFOX2	14
GO:0015980	energy derivation by oxidation of organic compounds	14/207	338/18888	0.0414201	3.77944	5.42762	2.29268e-05	0.00157361	0.00144947	NDUFS1/RHOA/NDUFA5/GHITM/NDUFS3/DNAJC15/NDUFB1/ACLY/NDUFV2/NDUFS7/UQCRFS1/ETFB/ATP5PO/ADSL	14
GO:0000375	RNA splicing, via transesterification reactions	14/207	341/18888	0.0410557	3.74619	5.38687	2.52725e-05	0.00166191	0.0015308	SRRM1/MAGOH/DDX1/NCBP2/MTREX/IK/SNRPF/SRSF5/RNPS1/PTBP1/DAZAP1/HNRNPM/SNRNP70/RBFOX2	14
GO:0008380	RNA splicing	17/207	484/18888	0.035124	3.20493	5.17284	2.56807e-05	0.00166191	0.0015308	SRRM1/MAGOH/DDX1/PPIG/NCBP2/MTREX/IK/VIRMA/SNRPF/SRSF5/RNPS1/PTBP1/DAZAP1/HNRNPM/SNRNP70/RBFOX2/NONO	17
GO:0009206	purine ribonucleoside triphosphate biosynthetic process	8/207	112/18888	0.0714286	6.5176	6.16487	3.25942e-05	0.00205072	0.00188894	PARP1/NDUFS1/NDUFA5/NDUFS3/NDUFB1/NDUFV2/NDUFS7/ATP5PO	8
GO:0009145	purine nucleoside triphosphate biosynthetic process	8/207	113/18888	0.0707965	6.45992	6.12777	3.47518e-05	0.00212737	0.00195954	PARP1/NDUFS1/NDUFA5/NDUFS3/NDUFB1/NDUFV2/NDUFS7/ATP5PO	8
GO:0009156	ribonucleoside monophosphate biosynthetic process	5/207	35/18888	0.142857	13.0352	7.50177	3.74205e-05	0.00223046	0.0020545	CMPK1/UCK2/ADSS2/ATIC/ADSL	5
GO:0009141	nucleoside triphosphate metabolic process	12/207	266/18888	0.0451128	4.11638	5.38821	3.90701e-05	0.00226907	0.00209007	UCK2/PARP1/NDUFS1/OPA1/NDUFA5/NDUFS3/NDUFB1/RPTOR/NDUFV2/NDUFS7/EIF6/ATP5PO	12
GO:0010257	NADH dehydrogenase complex assembly	6/207	60/18888	0.1	9.12464	6.63505	4.92865e-05	0.00272278	0.00250798	NDUFS1/NDUFA5/NDUFS3/TMEM126A/NDUFB1/NDUFS7	6
GO:0032981	mitochondrial respiratory chain complex I assembly	6/207	60/18888	0.1	9.12464	6.63505	4.92865e-05	0.00272278	0.00250798	NDUFS1/NDUFA5/NDUFS3/TMEM126A/NDUFB1/NDUFS7	6
GO:0050685	positive regulation of mRNA processing	5/207	39/18888	0.128205	11.6983	7.03992	6.40487e-05	0.00345406	0.00318157	CDC73/DHX36/NCBP2/DAZAP1/SNRNP70	5
GO:0009205	purine ribonucleoside triphosphate metabolic process	11/207	244/18888	0.045082	4.11357	5.15288	8.27163e-05	0.00435703	0.00401331	PARP1/NDUFS1/OPA1/NDUFA5/NDUFS3/NDUFB1/RPTOR/NDUFV2/NDUFS7/EIF6/ATP5PO	11
GO:0009124	nucleoside monophosphate biosynthetic process	5/207	42/18888	0.119048	10.8627	6.73559	9.21415e-05	0.00474319	0.00436901	CMPK1/UCK2/ADSS2/ATIC/ADSL	5
GO:0009144	purine nucleoside triphosphate metabolic process	11/207	250/18888	0.044	4.01484	5.05128	0.000102643	0.00516634	0.00475877	PARP1/NDUFS1/OPA1/NDUFA5/NDUFS3/NDUFB1/RPTOR/NDUFV2/NDUFS7/EIF6/ATP5PO	11
GO:0022613	ribonucleoprotein complex biogenesis	16/207	499/18888	0.0320641	2.92574	4.58917	0.000129472	0.00637509	0.00587216	MRTO4/ADAR/CDC73/DDX1/EIF2A/MTREX/NOP16/RPF2/EIF3B/SNRPF/SRSF5/EIF3J/UTP6/EIF6/USP16/RPS19BP1	16
GO:0000380	alternative mRNA splicing, via spliceosome	6/207	73/18888	0.0821918	7.4997	5.85692	0.000148929	0.00717711	0.00661091	MAGOH/NCBP2/RNPS1/PTBP1/HNRNPM/RBFOX2	6
GO:0046034	ATP metabolic process	10/207	220/18888	0.0454545	4.14756	4.94315	0.000162812	0.00768267	0.00707659	PARP1/NDUFS1/NDUFA5/NDUFS3/NDUFB1/RPTOR/NDUFV2/NDUFS7/EIF6/ATP5PO	10
GO:0006457	protein folding	10/207	225/18888	0.0444444	4.05539	4.85327	0.000195353	0.0090301	0.00831772	RANBP2/PPIG/WIPF1/NUDCD2/DNAJC2/DNAJC1/ERP29/SACS/SNRNP70/CSNK2A1	10
GO:0048024	regulation of mRNA splicing, via spliceosome	7/207	112/18888	0.0625	5.7029	5.2546	0.000235142	0.0106519	0.00981162	SRRM1/MAGOH/RNPS1/PTBP1/DAZAP1/SNRNP70/RBFOX2	7
GO:0006913	nucleocytoplasmic transport	12/207	333/18888	0.036036	3.28816	4.4345	0.000321948	0.0140233	0.012917	MAGOH/AHCYL1/AHCTF1/RANBP2/SUMO1/NUP210/KPNA1/NCBP2/POM121/HIKESHI/EIF6/CSE1L	12
GO:0051169	nuclear transport	12/207	333/18888	0.036036	3.28816	4.4345	0.000321948	0.0140233	0.012917	MAGOH/AHCYL1/AHCTF1/RANBP2/SUMO1/NUP210/KPNA1/NCBP2/POM121/HIKESHI/EIF6/CSE1L	12
GO:0006167	AMP biosynthetic process	3/207	13/18888	0.230769	21.0569	7.61479	0.000342153	0.0146222	0.0134687	ADSS2/ATIC/ADSL	3
GO:0031124	mRNA 3'-end processing	5/207	57/18888	0.0877193	8.00407	5.57465	0.000397055	0.0166543	0.0153404	AHCYL1/CDC73/DHX36/NCBP2/VIRMA	5
GO:0009161	ribonucleoside monophosphate metabolic process	5/207	59/18888	0.0847458	7.73274	5.45219	0.000466419	0.019208	0.0176927	CMPK1/UCK2/ADSS2/ATIC/ADSL	5
GO:0000956	nuclear-transcribed mRNA catabolic process	7/207	126/18888	0.0555556	5.06924	4.82421	0.000481859	0.0194895	0.017952	MRTO4/PNRC2/MAGOH/DHX36/NCBP2/CNOT6/RNPS1	7
GO:0071103	DNA conformation change	6/207	92/18888	0.0652174	5.95085	5.01081	0.000525245	0.0208716	0.019225	DDX1/DHX36/PURA/G3BP1/WRN/TOP1	6
GO:0043648	dicarboxylic acid metabolic process	6/207	94/18888	0.0638298	5.82424	4.93571	0.000589009	0.0230018	0.0211872	ADSS2/GLS/ATIC/SDHAF3/ACLY/ME2	6
GO:0034504	protein localization to nucleus	11/207	311/18888	0.0353698	3.22736	4.16918	0.000664576	0.025513	0.0235003	PARP1/RANBP2/SUMO1/KPNA1/RPF2/POM121/PINX1/WRN/HIKESHI/TMEM147/CSE1L	11
GO:0046040	IMP metabolic process	3/207	18/18888	0.166667	15.2077	6.34807	0.000937538	0.0348119	0.0320656	ADSS2/ATIC/ADSL	3
GO:1902570	protein localization to nucleolus	3/207	18/18888	0.166667	15.2077	6.34807	0.000937538	0.0348119	0.0320656	RPF2/PINX1/WRN	3
GO:2000045	regulation of G1/S transition of mitotic cell cycle	8/207	185/18888	0.0432432	3.94579	4.23837	0.00101487	0.0370756	0.0341507	CDC73/CCNH/PHF10/SMARCA2/AMBRA1/PSME1/CRLF3/RPTOR	8
GO:0009168	purine ribonucleoside monophosphate biosynthetic process	3/207	19/18888	0.157895	14.4073	6.15476	0.00110438	0.0397049	0.0365726	ADSS2/ATIC/ADSL	3
GO:0022618	protein-RNA complex assembly	9/207	234/18888	0.0384615	3.50948	4.06604	0.00114153	0.0403993	0.0372123	ADAR/CDC73/DDX1/RPF2/EIF3B/SNRPF/SRSF5/EIF3J/EIF6	9
GO:0000184	nuclear-transcribed mRNA catabolic process, nonsense-mediated decay	4/207	44/18888	0.0909091	8.29513	5.09964	0.00134983	0.0470363	0.0433256	PNRC2/MAGOH/NCBP2/RNPS1	4

## Sheet: P3
ID	Description	GeneRatio	BgRatio	RichFactor	FoldEnrichment	zScore	pvalue	p.adjust	qvalue	geneID	Count
GO:0045333	cellular respiration	21/186	245/18888	0.0857143	8.70415	12.1044	4.14838e-14	7.54858e-11	6.8328e-11	PARK7/ATP5PB/PNPT1/DGUOK/COX5B/COX7C/NDUFA4/MDH2/NDUFB9/NDUFB8/CAT/NDUFA12/COX6A1/TRAP1/UQCRC2/ATP5F1A/NDUFB7/NDUFA13/COX6B1/BID/CHCHD10	21
GO:0006119	oxidative phosphorylation	17/186	148/18888	0.114865	11.6643	12.989	1.01609e-13	7.54858e-11	6.8328e-11	PARK7/ATP5PB/DGUOK/COX5B/COX7C/NDUFA4/NDUFB9/NDUFB8/NDUFA12/COX6A1/UQCRC2/ATP5F1A/NDUFB7/NDUFA13/COX6B1/BID/CHCHD10	17
GO:0009060	aerobic respiration	19/186	199/18888	0.0954774	9.69557	12.2978	1.0233e-13	7.54858e-11	6.8328e-11	PARK7/ATP5PB/DGUOK/COX5B/COX7C/NDUFA4/MDH2/NDUFB9/NDUFB8/CAT/NDUFA12/COX6A1/UQCRC2/ATP5F1A/NDUFB7/NDUFA13/COX6B1/BID/CHCHD10	19
GO:0140053	mitochondrial gene expression	17/186	164/18888	0.103659	10.5264	12.2192	5.59179e-13	3.09366e-10	2.80031e-10	MRPS15/MRPS21/DAP3/LRPPRC/PNPT1/PTCD3/MRPL3/MRPL22/MRPL15/MRPL13/MRPL41/MRPS16/MRPL43/MRPL57/TUFM/MRPS12/CHCHD10	17
GO:0032543	mitochondrial translation	15/186	130/18888	0.115385	11.7171	12.2279	2.83246e-12	1.25365e-09	1.13477e-09	MRPS15/MRPS21/DAP3/LRPPRC/PTCD3/MRPL3/MRPL22/MRPL15/MRPL13/MRPL41/MRPS16/MRPL43/MRPL57/TUFM/MRPS12	15
GO:0022613	ribonucleoprotein complex biogenesis	26/186	499/18888	0.0521042	5.2911	9.68799	3.93215e-12	1.45031e-09	1.31279e-09	EIF3I/SF3B6/NIFK/XRCC5/TAF9/NSA2/RPL26L1/DDX39B/RPL7L1/DCAF13/PUF60/DDX21/EIF3M/STRAP/GTF3A/RSL24D1/RSL1D1/NOB1/PRPF8/ESF1/EIF2S2/RRP1B/EIF3D/SNU13/EIF1AX/GNL3L	26
GO:0015980	energy derivation by oxidation of organic compounds	21/186	338/18888	0.0621302	6.30922	9.82225	2.08359e-11	5.75387e-09	5.20828e-09	PARK7/ATP5PB/PNPT1/DGUOK/COX5B/COX7C/NDUFA4/MDH2/NDUFB9/NDUFB8/CAT/NDUFA12/COX6A1/TRAP1/UQCRC2/ATP5F1A/NDUFB7/NDUFA13/COX6B1/BID/CHCHD10	21
GO:0042773	ATP synthesis coupled electron transport	13/186	102/18888	0.127451	12.9424	12.0606	2.34003e-11	5.75387e-09	5.20828e-09	PARK7/DGUOK/COX5B/COX7C/NDUFA4/NDUFB9/NDUFB8/NDUFA12/COX6A1/UQCRC2/NDUFB7/COX6B1/BID	13
GO:0042775	mitochondrial ATP synthesis coupled electron transport	13/186	102/18888	0.127451	12.9424	12.0606	2.34003e-11	5.75387e-09	5.20828e-09	PARK7/DGUOK/COX5B/COX7C/NDUFA4/NDUFB9/NDUFB8/NDUFA12/COX6A1/UQCRC2/NDUFB7/COX6B1/BID	13
GO:0022904	respiratory electron transport chain	13/186	123/18888	0.105691	10.7328	10.7996	2.56768e-10	5.68229e-08	5.14348e-08	PARK7/DGUOK/COX5B/COX7C/NDUFA4/NDUFB9/NDUFB8/NDUFA12/COX6A1/UQCRC2/NDUFB7/COX6B1/BID	13
GO:0009144	purine nucleoside triphosphate metabolic process	17/186	250/18888	0.068	6.90529	9.37358	4.70865e-10	9.47294e-08	8.5747e-08	ATP5PB/DGUOK/OLA1/IMPDH2/FIS1/NDUFB9/NUDT5/NDUFB8/ATP5MK/ATP5MC2/NDUFA12/ATP5MJ/ATP5F1A/NDUFB7/NDUFA13/ITPA/TSPO	17
GO:0009141	nucleoside triphosphate metabolic process	17/186	266/18888	0.0639098	6.48993	8.99267	1.22022e-09	2.25028e-07	2.0369e-07	ATP5PB/DGUOK/OLA1/IMPDH2/FIS1/NDUFB9/NUDT5/NDUFB8/ATP5MK/ATP5MC2/NDUFA12/ATP5MJ/ATP5F1A/NDUFB7/NDUFA13/ITPA/TSPO	17
GO:0009205	purine ribonucleoside triphosphate metabolic process	16/186	244/18888	0.0655738	6.65891	8.87263	2.64379e-09	4.50055e-07	4.07379e-07	ATP5PB/OLA1/IMPDH2/FIS1/NDUFB9/NUDT5/NDUFB8/ATP5MK/ATP5MC2/NDUFA12/ATP5MJ/ATP5F1A/NDUFB7/NDUFA13/ITPA/TSPO	16
GO:0015986	proton motive force-driven ATP synthesis	10/186	76/18888	0.131579	13.3616	10.7686	3.65942e-09	5.7845e-07	5.236e-07	ATP5PB/NDUFB9/NDUFB8/ATP5MK/ATP5MC2/NDUFA12/ATP5MJ/ATP5F1A/NDUFB7/NDUFA13	10
GO:0009199	ribonucleoside triphosphate metabolic process	16/186	251/18888	0.063745	6.4732	8.70531	3.97194e-09	5.85994e-07	5.30429e-07	ATP5PB/OLA1/IMPDH2/FIS1/NDUFB9/NUDT5/NDUFB8/ATP5MK/ATP5MC2/NDUFA12/ATP5MJ/ATP5F1A/NDUFB7/NDUFA13/ITPA/TSPO	16
GO:0009206	purine ribonucleoside triphosphate biosynthetic process	11/186	112/18888	0.0982143	9.9735	9.49868	1.38945e-08	1.92179e-06	1.73956e-06	ATP5PB/IMPDH2/NDUFB9/NDUFB8/ATP5MK/ATP5MC2/NDUFA12/ATP5MJ/ATP5F1A/NDUFB7/NDUFA13	11
GO:0009145	purine nucleoside triphosphate biosynthetic process	11/186	113/18888	0.0973451	9.88524	9.4474	1.52624e-08	1.9868e-06	1.79841e-06	ATP5PB/IMPDH2/NDUFB9/NDUFB8/ATP5MK/ATP5MC2/NDUFA12/ATP5MJ/ATP5F1A/NDUFB7/NDUFA13	11
GO:0022900	electron transport chain	13/186	175/18888	0.0742857	7.54359	8.67277	1.96828e-08	2.4199e-06	2.19044e-06	PARK7/DGUOK/COX5B/COX7C/NDUFA4/NDUFB9/NDUFB8/NDUFA12/COX6A1/UQCRC2/NDUFB7/COX6B1/BID	13
GO:0009201	ribonucleoside triphosphate biosynthetic process	11/186	118/18888	0.0932203	9.46638	9.20026	2.40712e-08	2.80366e-06	2.53781e-06	ATP5PB/IMPDH2/NDUFB9/NDUFB8/ATP5MK/ATP5MC2/NDUFA12/ATP5MJ/ATP5F1A/NDUFB7/NDUFA13	11
GO:0019646	aerobic electron transport chain	10/186	94/18888	0.106383	10.803	9.50185	2.97473e-08	3.29154e-06	2.97942e-06	PARK7/COX5B/COX7C/NDUFA4/NDUFB9/NDUFB8/COX6A1/UQCRC2/NDUFB7/COX6B1	10
GO:0046034	ATP metabolic process	14/186	220/18888	0.0636364	6.46217	8.12684	3.94535e-08	4.15765e-06	3.76341e-06	ATP5PB/OLA1/FIS1/NDUFB9/NUDT5/NDUFB8/ATP5MK/ATP5MC2/NDUFA12/ATP5MJ/ATP5F1A/NDUFB7/NDUFA13/TSPO	14
GO:0009142	nucleoside triphosphate biosynthetic process	11/186	126/18888	0.0873016	8.86534	8.83399	4.77435e-08	4.80256e-06	4.34717e-06	ATP5PB/IMPDH2/NDUFB9/NDUFB8/ATP5MK/ATP5MC2/NDUFA12/ATP5MJ/ATP5F1A/NDUFB7/NDUFA13	11
GO:0006754	ATP biosynthetic process	10/186	101/18888	0.0990099	10.0543	9.09873	5.95647e-08	5.73116e-06	5.18772e-06	ATP5PB/NDUFB9/NDUFB8/ATP5MK/ATP5MC2/NDUFA12/ATP5MJ/ATP5F1A/NDUFB7/NDUFA13	10
GO:0042254	ribosome biogenesis	16/186	319/18888	0.0501567	5.09334	7.35313	1.14369e-07	1.05458e-05	9.54581e-06	NIFK/XRCC5/NSA2/RPL26L1/RPL7L1/DCAF13/DDX21/GTF3A/RSL24D1/RSL1D1/NOB1/ESF1/RRP1B/SNU13/EIF1AX/GNL3L	16
GO:0042273	ribosomal large subunit biogenesis	8/186	74/18888	0.108108	10.9782	8.57673	6.58268e-07	5.82699e-05	5.27446e-05	NIFK/NSA2/RPL26L1/RPL7L1/GTF3A/RSL24D1/RSL1D1/SNU13	8
GO:0071826	protein-RNA complex organization	13/186	244/18888	0.0532787	5.41036	6.91503	9.36755e-07	7.97323e-05	7.21719e-05	EIF3I/SF3B6/XRCC5/TAF9/DDX39B/ZFAND1/PUF60/EIF3M/STRAP/PRPF8/EIF2S2/EIF3D/SNU13	13
GO:0009152	purine ribonucleotide biosynthetic process	12/186	211/18888	0.056872	5.77526	6.95631	1.25507e-06	0.000102869	9.31148e-05	ATP5PB/IMPDH2/NDUFB9/NDUFB8/ATP5MK/ATP5MC2/NDUFA12/ATP5MJ/ACACA/ATP5F1A/NDUFB7/NDUFA13	12
GO:0006164	purine nucleotide biosynthetic process	13/186	256/18888	0.0507812	5.15675	6.67788	1.60281e-06	0.000126679	0.000114667	ATP5PB/DGUOK/IMPDH2/NDUFB9/NDUFB8/ATP5MK/ATP5MC2/NDUFA12/ATP5MJ/ACACA/ATP5F1A/NDUFB7/NDUFA13	13
GO:0006839	mitochondrial transport	11/186	182/18888	0.0604396	6.13754	6.94535	1.94895e-06	0.000148725	0.000134623	TOMM20/PNPT1/VDAC1/TMEM14C/VDAC2/MTCH2/NDUFA13/BID/CHCHD10/SMDT1/SLC25A6	11
GO:0009150	purine ribonucleotide metabolic process	17/186	446/18888	0.0381166	3.87068	6.11846	2.12118e-06	0.000156473	0.000141636	ATP5PB/OLA1/IMPDH2/FIS1/NDUFB9/NUDT5/NDUFB8/ATP5MK/ATP5MC2/NDUFA12/ATP5MJ/ACACA/ATP5F1A/NDUFB7/NDUFA13/ITPA/TSPO	17
GO:0072522	purine-containing compound biosynthetic process	13/186	264/18888	0.0492424	5.00049	6.52788	2.25462e-06	0.000160951	0.000145689	ATP5PB/DGUOK/IMPDH2/NDUFB9/NDUFB8/ATP5MK/ATP5MC2/NDUFA12/ATP5MJ/ACACA/ATP5F1A/NDUFB7/NDUFA13	13
GO:0016072	rRNA metabolic process	13/186	266/18888	0.0488722	4.96289	6.49133	2.45052e-06	0.000169469	0.000153399	NIFK/NSA2/RPL7L1/GTF3C6/DCAF13/DDX21/GTF3A/POLR1D/RSL1D1/NOB1/ESF1/RRP1B/SNU13	13
GO:0009260	ribonucleotide biosynthetic process	12/186	226/18888	0.0530973	5.39195	6.62409	2.57254e-06	0.000172516	0.000156158	ATP5PB/IMPDH2/NDUFB9/NDUFB8/ATP5MK/ATP5MC2/NDUFA12/ATP5MJ/ACACA/ATP5F1A/NDUFB7/NDUFA13	12
GO:0046390	ribose phosphate biosynthetic process	12/186	233/18888	0.0515021	5.22996	6.47904	3.52655e-06	0.000229537	0.000207772	ATP5PB/IMPDH2/NDUFB9/NDUFB8/ATP5MK/ATP5MC2/NDUFA12/ATP5MJ/ACACA/ATP5F1A/NDUFB7/NDUFA13	12
GO:0022618	protein-RNA complex assembly	12/186	234/18888	0.0512821	5.20761	6.45879	3.68561e-06	0.000233036	0.000210939	EIF3I/SF3B6/XRCC5/TAF9/DDX39B/PUF60/EIF3M/STRAP/PRPF8/EIF2S2/EIF3D/SNU13	12
GO:0009259	ribonucleotide metabolic process	17/186	466/18888	0.0364807	3.70455	5.89541	3.81886e-06	0.000234754	0.000212494	ATP5PB/OLA1/IMPDH2/FIS1/NDUFB9/NUDT5/NDUFB8/ATP5MK/ATP5MC2/NDUFA12/ATP5MJ/ACACA/ATP5F1A/NDUFB7/NDUFA13/ITPA/TSPO	17
GO:0006123	mitochondrial electron transport, cytochrome c to oxygen	5/186	25/18888	0.2	20.3097	9.6346	3.9731e-06	0.000237634	0.000215101	COX5B/COX7C/NDUFA4/COX6A1/COX6B1	5
GO:0042776	proton motive force-driven mitochondrial ATP synthesis	7/186	67/18888	0.104478	10.6095	7.858	4.23663e-06	0.000246728	0.000223333	ATP5PB/NDUFB9/NDUFB8/NDUFA12/ATP5F1A/NDUFB7/NDUFA13	7
GO:0019693	ribose phosphate metabolic process	17/186	480/18888	0.0354167	3.59651	5.74646	5.65216e-06	0.000320724	0.000290312	ATP5PB/OLA1/IMPDH2/FIS1/NDUFB9/NUDT5/NDUFB8/ATP5MK/ATP5MC2/NDUFA12/ATP5MJ/ACACA/ATP5F1A/NDUFB7/NDUFA13/ITPA/TSPO	17
GO:0009165	nucleotide biosynthetic process	13/186	293/18888	0.0443686	4.50556	6.03097	7.03095e-06	0.000387298	0.000350573	ATP5PB/DGUOK/IMPDH2/NDUFB9/NDUFB8/ATP5MK/ATP5MC2/NDUFA12/ATP5MJ/ACACA/ATP5F1A/NDUFB7/NDUFA13	13
GO:0000470	maturation of LSU-rRNA	5/186	28/18888	0.178571	18.1336	9.04798	7.17543e-06	0.000387298	0.000350573	NIFK/NSA2/RPL7L1/RSL1D1/SNU13	5
GO:1901293	nucleoside phosphate biosynthetic process	13/186	295/18888	0.0440678	4.47501	5.99911	7.56502e-06	0.000398604	0.000360808	ATP5PB/DGUOK/IMPDH2/NDUFB9/NDUFB8/ATP5MK/ATP5MC2/NDUFA12/ATP5MJ/ACACA/ATP5F1A/NDUFB7/NDUFA13	13
GO:0072594	establishment of protein localization to organelle	16/186	454/18888	0.0352423	3.5788	5.54663	1.14487e-05	0.000589207	0.000533337	TOMM20/PPP3R1/CCT7/PXK/CCT5/SEC61G/FIS1/SEC61B/HSPA5/MTCH2/PHB2/RAB11A/NDUFA13/LAMP5/BID/TSPO	16
GO:0010257	NADH dehydrogenase complex assembly	6/186	60/18888	0.1	10.1548	7.08302	2.7084e-05	0.00133193	0.00120563	NDUFAF2/NDUFB9/NDUFB8/NDUFA12/NDUFB7/NDUFA13	6
GO:0032981	mitochondrial respiratory chain complex I assembly	6/186	60/18888	0.1	10.1548	7.08302	2.7084e-05	0.00133193	0.00120563	NDUFAF2/NDUFB9/NDUFB8/NDUFA12/NDUFB7/NDUFA13	6
GO:0072595	maintenance of protein localization in organelle	5/186	42/18888	0.119048	12.0891	7.17472	5.55465e-05	0.00267227	0.00241888	PARK7/INSIG1/HSPA5/CHCHD10/TSPO	5
GO:0006364	rRNA processing	10/186	224/18888	0.0446429	4.53341	5.3053	7.81838e-05	0.00368129	0.00333222	NIFK/NSA2/RPL7L1/DCAF13/DDX21/RSL1D1/NOB1/ESF1/RRP1B/SNU13	10
GO:0090150	establishment of protein localization to membrane	11/186	277/18888	0.0397112	4.03261	5.07067	9.82411e-05	0.00452932	0.00409984	TOMM20/SEC61G/FIS1/LYPLA1/SEC61B/HSPA5/MTCH2/RAB11A/EMC6/NDUFA13/BID	11
GO:0010821	regulation of mitochondrion organization	8/186	149/18888	0.0536913	5.45226	5.4412	0.000116143	0.00524539	0.00474801	PARK7/VDAC1/FIS1/MTCH2/BID/CHCHD10/TSPO/SLC25A6	8
GO:0006120	mitochondrial electron transport, NADH to ubiquinone	5/186	51/18888	0.0980392	9.95572	6.38666	0.000142789	0.00631982	0.00572056	PARK7/NDUFA4/NDUFB9/NDUFB8/NDUFB7	5
GO:1904263	positive regulation of TORC1 signaling	5/186	52/18888	0.0961538	9.76427	6.31127	0.000156728	0.00680078	0.00615591	LAMTOR5/LAMTOR2/LARS1/SEH1L/RBX1	5
GO:0007006	mitochondrial membrane organization	7/186	117/18888	0.0598291	6.07554	5.49194	0.000159844	0.00680261	0.00615757	TOMM20/VDAC2/MTCH2/NDUFA13/BID/CHCHD10/SLC25A6	7
GO:1904816	positive regulation of protein localization to chromosome, telomeric region	3/186	12/18888	0.25	25.3871	8.42732	0.000193632	0.00808505	0.0073184	CCT7/CCT5/GNL3L	3
GO:0006413	translational initiation	7/186	124/18888	0.0564516	5.73257	5.27277	0.00022902	0.00919488	0.008323	EIF3I/NCK2/BZW2/EIF3M/EIF2S2/EIF3D/EIF1AX	7
GO:0070198	protein localization to chromosome, telomeric region	4/186	31/18888	0.129032	13.103	6.72562	0.000232677	0.00919488	0.008323	CCT7/XRCC5/CCT5/GNL3L	4
GO:0097345	mitochondrial outer membrane permeabilization	4/186	31/18888	0.129032	13.103	6.72562	0.000232677	0.00919488	0.008323	VDAC2/BID/CHCHD10/SLC25A6	4
GO:1904814	regulation of protein localization to chromosome, telomeric region	3/186	14/18888	0.214286	21.7604	7.74927	0.000315753	0.012259	0.0110965	CCT7/CCT5/GNL3L	3
GO:0006383	transcription by RNA polymerase III	5/186	61/18888	0.0819672	8.32364	5.71341	0.000334018	0.0127445	0.011536	GTF3C6/BAZ1B/DDX21/GTF3A/POLR1D	5
GO:0034470	ncRNA processing	13/186	433/18888	0.0300231	3.0488	4.3011	0.000372996	0.0139905	0.0126639	PNPT1/NIFK/NSA2/RPL7L1/DCAF13/DDX21/RSL1D1/NOB1/DDX5/ESF1/RRP1B/SNU13/LAGE3	13
GO:0001732	formation of cytoplasmic translation initiation complex	3/186	15/18888	0.2	20.3097	7.46095	0.000391837	0.0142153	0.0128674	EIF3I/EIF3M/EIF3D	3
GO:0006620	post-translational protein targeting to endoplasmic reticulum membrane	3/186	15/18888	0.2	20.3097	7.46095	0.000391837	0.0142153	0.0128674	SEC61G/SEC61B/HSPA5	3
GO:0032507	maintenance of protein location in cell	5/186	66/18888	0.0757576	7.69306	5.43197	0.000482267	0.0172138	0.0155816	PARK7/INSIG1/HSPA5/CHCHD10/TSPO	5
GO:0033108	mitochondrial respiratory chain complex assembly	6/186	101/18888	0.0594059	6.03258	5.05727	0.000491447	0.0172631	0.0156261	NDUFAF2/NDUFB9/NDUFB8/NDUFA12/NDUFB7/NDUFA13	6
GO:1902110	positive regulation of mitochondrial membrane permeability involved in apoptotic process	4/186	38/18888	0.105263	10.6893	5.96242	0.000517301	0.0178873	0.0161912	VDAC2/BID/CHCHD10/SLC25A6	4
GO:2001242	regulation of intrinsic apoptotic signaling pathway	8/186	190/18888	0.0421053	4.27572	4.52564	0.000601998	0.0204957	0.0185523	PARK7/NCK2/TAF9/FIS1/VDAC2/TRAP1/NDUFA13/BID	8
GO:0009303	rRNA transcription	4/186	40/18888	0.1	10.1548	5.78019	0.000630728	0.0206747	0.0187143	NIFK/GTF3C6/GTF3A/POLR1D	4
GO:1902686	mitochondrial outer membrane permeabilization involved in programmed cell death	4/186	40/18888	0.1	10.1548	5.78019	0.000630728	0.0206747	0.0187143	VDAC2/BID/CHCHD10/SLC25A6	4
GO:0006626	protein targeting to mitochondrion	6/186	106/18888	0.0566038	5.74802	4.88865	0.000635282	0.0206747	0.0187143	TOMM20/FIS1/MTCH2/NDUFA13/BID/TSPO	6
GO:0010822	positive regulation of mitochondrion organization	5/186	72/18888	0.0694444	7.05197	5.1309	0.000719998	0.0227622	0.0206039	PARK7/VDAC1/FIS1/BID/CHCHD10	5
GO:0032008	positive regulation of TOR signaling	5/186	72/18888	0.0694444	7.05197	5.1309	0.000719998	0.0227622	0.0206039	LAMTOR5/LAMTOR2/LARS1/SEH1L/RBX1	5
GO:0035794	positive regulation of mitochondrial membrane permeability	4/186	42/18888	0.0952381	9.67127	5.61038	0.000760744	0.0237116	0.0214633	VDAC2/BID/CHCHD10/SLC25A6	4
GO:0006403	RNA localization	8/186	200/18888	0.04	4.06194	4.34134	0.000841503	0.0258645	0.023412	TOMM20/LRPPRC/PNPT1/CCT7/CCT5/DDX39B/XPOT/SEH1L	8
GO:0061077	chaperone-mediated protein folding	5/186	75/18888	0.0666667	6.76989	4.99302	0.000867331	0.0262932	0.0238	CCT7/CCT5/HSPA5/TRAP1/DNAJC7	5
GO:0002183	cytoplasmic translational initiation	4/186	44/18888	0.0909091	9.23167	5.45157	0.000908632	0.027173	0.0245964	EIF3I/EIF3M/EIF2S2/EIF3D	4
GO:2001243	negative regulation of intrinsic apoptotic signaling pathway	6/186	114/18888	0.0526316	5.34465	4.64005	0.000930971	0.0274699	0.0248651	PARK7/TAF9/VDAC2/TRAP1/NDUFA13/BID	6
GO:0001825	blastocyst formation	4/186	45/18888	0.0888889	9.02652	5.37592	0.000989679	0.0284436	0.0257465	SF3B6/MATR3/RPL7L1/CCNB1IP1	4
GO:1902108	regulation of mitochondrial membrane permeability involved in apoptotic process	4/186	45/18888	0.0888889	9.02652	5.37592	0.000989679	0.0284436	0.0257465	VDAC2/BID/CHCHD10/SLC25A6	4
GO:0002181	cytoplasmic translation	7/186	160/18888	0.04375	4.44274	4.36127	0.00105535	0.0292575	0.0264832	EIF3I/ZC3H15/ETF1/RPL26L1/EIF3M/EIF2S2/EIF3D	7
GO:0043281	regulation of cysteine-type endopeptidase activity involved in apoptotic process	7/186	160/18888	0.04375	4.44274	4.36127	0.00105535	0.0292575	0.0264832	PARK7/LAMTOR5/PDCD6/PDCD2/FIS1/NDUFA13/BID	7
GO:0170036	import into the mitochondrion	4/186	46/18888	0.0869565	8.83029	5.30258	0.00107568	0.0292575	0.0264832	TOMM20/PNPT1/VDAC1/SMDT1	4
GO:1905710	positive regulation of membrane permeability	4/186	46/18888	0.0869565	8.83029	5.30258	0.00107568	0.0292575	0.0264832	VDAC2/BID/CHCHD10/SLC25A6	4
GO:1902600	proton transmembrane transport	7/186	161/18888	0.0434783	4.41515	4.33992	0.00109431	0.0292575	0.0264832	ATP5PB/COX5B/NDUFA4/PHB2/ATP5MC2/ATP5F1A/COX6B1	7
GO:0070972	protein localization to endoplasmic reticulum	5/186	79/18888	0.0632911	6.42711	4.82052	0.00109732	0.0292575	0.0264832	SEC61G/INSIG1/SEC61B/HSPA5/VAPA	5
GO:0072655	establishment of protein localization to mitochondrion	6/186	120/18888	0.05	5.07742	4.46849	0.0012148	0.0320041	0.0289694	TOMM20/FIS1/MTCH2/NDUFA13/BID/TSPO	6
GO:0006605	protein targeting	10/186	327/18888	0.030581	3.10546	3.83013	0.00153954	0.0400823	0.0362816	TOMM20/PXK/SEC61G/FIS1/SEC61B/HSPA5/MTCH2/NDUFA13/BID/TSPO	10
GO:0070585	protein localization to mitochondrion	6/186	127/18888	0.0472441	4.79756	4.28226	0.00162481	0.0418105	0.0378459	TOMM20/FIS1/MTCH2/NDUFA13/BID/TSPO	6
GO:0045185	maintenance of protein location	5/186	88/18888	0.0568182	5.76979	4.47256	0.00177661	0.0448498	0.0405971	PARK7/INSIG1/HSPA5/CHCHD10/TSPO	5
GO:0006457	protein folding	8/186	225/18888	0.0355556	3.61061	3.92859	0.00178345	0.0448498	0.0405971	SELENOF/CCT7/CCT5/TBCA/HSPA5/CDC123/TRAP1/DNAJC7	8
GO:0052548	regulation of endopeptidase activity	9/186	280/18888	0.0321429	3.26406	3.80636	0.00187579	0.0466419	0.0422192	PARK7/LAMTOR5/PDCD6/PDCD2/FIS1/PSME2/PSMA3/NDUFA13/BID	9

## Sheet: P4
ID	Description	GeneRatio	BgRatio	RichFactor	FoldEnrichment	zScore	pvalue	p.adjust	qvalue	geneID	Count
GO:0022613	ribonucleoprotein complex biogenesis	22/126	499/18888	0.0440882	6.60903	10.4061	1.94652e-12	2.04778e-09	1.86833e-09	MRPL20/ZNF593/NOL10/SNRPG/NHP2/MDN1/SF3B5/GTF2H5/RRS1/RBIS/BOP1/GTPBP4/NPM3/NOLC1/EIF3A/DDX10/PA2G4/PTGES3/NOP10/TXNL4A/NOP56/SNRPD3	22
GO:0061077	chaperone-mediated protein folding	11/126	75/18888	0.146667	21.986	14.9231	2.55017e-12	2.04778e-09	1.86833e-09	CCT3/PFDN2/CCT4/HSPA9/TCP1/HSPB1/PTGES3/CCT2/HSPH1/PPIB/ST13	11
GO:0006457	protein folding	14/126	225/18888	0.0622222	9.32741	10.2976	3.27988e-10	1.29302e-07	1.17971e-07	NUDC/CCT3/PFDN2/CCT4/NKTR/GRPEL1/HSPA9/TCP1/HSPB1/PTGES3/CCT2/HSPH1/PPIB/ST13	14
GO:1904874	positive regulation of telomerase RNA localization to Cajal body	6/126	15/18888	0.4	59.9619	18.7208	3.72427e-10	1.29302e-07	1.17971e-07	CCT3/CCT4/NHP2/TCP1/CCT2/NOP10	6
GO:0042254	ribosome biogenesis	16/126	319/18888	0.0501567	7.51873	9.62258	4.02558e-10	1.29302e-07	1.17971e-07	MRPL20/ZNF593/NOL10/NHP2/MDN1/GTF2H5/RRS1/RBIS/BOP1/GTPBP4/NPM3/NOLC1/DDX10/PA2G4/NOP10/NOP56	16
GO:1904872	regulation of telomerase RNA localization to Cajal body	6/126	18/18888	0.333333	49.9683	17.033	1.35893e-09	3.17236e-07	2.89436e-07	CCT3/CCT4/NHP2/TCP1/CCT2/NOP10	6
GO:0090670	RNA localization to Cajal body	6/126	19/18888	0.315789	47.3383	16.5604	1.97532e-09	3.17236e-07	2.89436e-07	CCT3/CCT4/NHP2/TCP1/CCT2/NOP10	6
GO:0090671	telomerase RNA localization to Cajal body	6/126	19/18888	0.315789	47.3383	16.5604	1.97532e-09	3.17236e-07	2.89436e-07	CCT3/CCT4/NHP2/TCP1/CCT2/NOP10	6
GO:0090672	telomerase RNA localization	6/126	19/18888	0.315789	47.3383	16.5604	1.97532e-09	3.17236e-07	2.89436e-07	CCT3/CCT4/NHP2/TCP1/CCT2/NOP10	6
GO:0090685	RNA localization to nucleus	6/126	19/18888	0.315789	47.3383	16.5604	1.97532e-09	3.17236e-07	2.89436e-07	CCT3/CCT4/NHP2/TCP1/CCT2/NOP10	6
GO:0006364	rRNA processing	12/126	224/18888	0.0535714	8.03061	8.67445	3.41945e-08	4.9924e-06	4.5549e-06	NOL10/NHP2/GTF2H5/RRS1/BOP1/GTPBP4/NPM3/NOLC1/DDX10/PA2G4/NOP10/NOP56	12
GO:0006119	oxidative phosphorylation	10/126	148/18888	0.0675676	10.1287	9.13655	5.70019e-08	7.62875e-06	6.96023e-06	NDUFS5/COX7A2L/UQCRQ/CYCS/CYC1/ATP5F1C/NDUFC2/NDUFB10/ATP5F1D/UQCR10	10
GO:0045333	cellular respiration	12/126	245/18888	0.0489796	7.34227	8.18837	9.14506e-08	1.07275e-05	9.78742e-06	NDUFS5/COX7A2L/MDH1/UQCRQ/PRELID1/CYCS/CYC1/ATP5F1C/NDUFC2/NDUFB10/ATP5F1D/UQCR10	12
GO:0009060	aerobic respiration	11/126	199/18888	0.0552764	8.28619	8.46762	9.52161e-08	1.07275e-05	9.78742e-06	NDUFS5/COX7A2L/MDH1/UQCRQ/CYCS/CYC1/ATP5F1C/NDUFC2/NDUFB10/ATP5F1D/UQCR10	11
GO:0006403	RNA localization	11/126	200/18888	0.055	8.24476	8.44083	1.00195e-07	1.07275e-05	9.78742e-06	CCT3/CCT4/G3BP2/EIF4E/NHP2/TCP1/MRPL18/CCT2/RTRAF/NOP10/ALYREF	11
GO:0019646	aerobic electron transport chain	8/126	94/18888	0.0851064	12.7579	9.36504	2.1594e-07	2.10599e-05	1.92144e-05	NDUFS5/COX7A2L/UQCRQ/CYCS/CYC1/NDUFC2/NDUFB10/UQCR10	8
GO:0016072	rRNA metabolic process	12/126	266/18888	0.0451128	6.76262	7.75666	2.22925e-07	2.10599e-05	1.92144e-05	NOL10/NHP2/GTF2H5/RRS1/BOP1/GTPBP4/NPM3/NOLC1/DDX10/PA2G4/NOP10/NOP56	12
GO:1904851	positive regulation of establishment of protein localization to telomere	4/126	10/18888	0.4	59.9619	15.2834	3.84347e-07	3.25466e-05	2.96945e-05	CCT3/CCT4/TCP1/CCT2	4
GO:0042773	ATP synthesis coupled electron transport	8/126	102/18888	0.0784314	11.7572	8.92711	4.06908e-07	3.25466e-05	2.96945e-05	NDUFS5/COX7A2L/UQCRQ/CYCS/CYC1/NDUFC2/NDUFB10/UQCR10	8
GO:0042775	mitochondrial ATP synthesis coupled electron transport	8/126	102/18888	0.0784314	11.7572	8.92711	4.06908e-07	3.25466e-05	2.96945e-05	NDUFS5/COX7A2L/UQCRQ/CYCS/CYC1/NDUFC2/NDUFB10/UQCR10	8
GO:0015980	energy derivation by oxidation of organic compounds	13/126	338/18888	0.0384615	5.76557	7.24483	4.25579e-07	3.25466e-05	2.96945e-05	NDUFS5/COX7A2L/MDH1/UQCRQ/PRELID1/CYCS/CYC1/ATP5F1C/NDUFC2/PTGES3/NDUFB10/ATP5F1D/UQCR10	13
GO:0007004	telomere maintenance via telomerase	7/126	71/18888	0.0985915	14.7793	9.53256	4.63909e-07	3.38654e-05	3.08977e-05	CCT3/CCT4/NHP2/TCP1/PTGES3/CCT2/NOP10	7
GO:0070203	regulation of establishment of protein localization to telomere	4/126	11/18888	0.363636	54.5108	14.5478	6.00856e-07	3.8599e-05	3.52165e-05	CCT3/CCT4/TCP1/CCT2	4
GO:1904869	regulation of protein localization to Cajal body	4/126	11/18888	0.363636	54.5108	14.5478	6.00856e-07	3.8599e-05	3.52165e-05	CCT3/CCT4/TCP1/CCT2	4
GO:1904871	positive regulation of protein localization to Cajal body	4/126	11/18888	0.363636	54.5108	14.5478	6.00856e-07	3.8599e-05	3.52165e-05	CCT3/CCT4/TCP1/CCT2	4
GO:0008380	RNA splicing	15/126	484/18888	0.0309917	4.64581	6.65867	8.25236e-07	4.64513e-05	4.23807e-05	SNRPG/HNRNPA3/TRA2B/HNRNPH1/SF3B5/LSM1/HNRNPF/PNN/RTRAF/RBM25/ALYREF/TXNL4A/UBL5/PRMT1/SNRPD3	15
GO:0006278	RNA-templated DNA biosynthetic process	7/126	78/18888	0.0897436	13.453	9.03137	8.86691e-07	4.64513e-05	4.23807e-05	CCT3/CCT4/NHP2/TCP1/PTGES3/CCT2/NOP10	7
GO:0070202	regulation of establishment of protein localization to chromosome	4/126	12/18888	0.333333	49.9683	13.9052	8.96632e-07	4.64513e-05	4.23807e-05	CCT3/CCT4/TCP1/CCT2	4
GO:1903405	protein localization to nuclear body	4/126	12/18888	0.333333	49.9683	13.9052	8.96632e-07	4.64513e-05	4.23807e-05	CCT3/CCT4/TCP1/CCT2	4
GO:1904816	positive regulation of protein localization to chromosome, telomeric region	4/126	12/18888	0.333333	49.9683	13.9052	8.96632e-07	4.64513e-05	4.23807e-05	CCT3/CCT4/TCP1/CCT2	4
GO:1904867	protein localization to Cajal body	4/126	12/18888	0.333333	49.9683	13.9052	8.96632e-07	4.64513e-05	4.23807e-05	CCT3/CCT4/TCP1/CCT2	4
GO:0010833	telomere maintenance via telomere lengthening	7/126	83/18888	0.0843373	12.6426	8.71121	1.35561e-06	6.80347e-05	6.20727e-05	CCT3/CCT4/NHP2/TCP1/PTGES3/CCT2/NOP10	7
GO:0022904	respiratory electron transport chain	8/126	123/18888	0.0650407	9.7499	7.97827	1.70052e-06	8.00556e-05	7.30402e-05	NDUFS5/COX7A2L/UQCRQ/CYCS/CYC1/NDUFC2/NDUFB10/UQCR10	8
GO:0006122	mitochondrial electron transport, ubiquinol to cytochrome c	4/126	14/18888	0.285714	42.8299	12.8306	1.79452e-06	8.00556e-05	7.30402e-05	UQCRQ/CYCS/CYC1/UQCR10	4
GO:1904814	regulation of protein localization to chromosome, telomeric region	4/126	14/18888	0.285714	42.8299	12.8306	1.79452e-06	8.00556e-05	7.30402e-05	CCT3/CCT4/TCP1/CCT2	4
GO:1990173	protein localization to nucleoplasm	4/126	14/18888	0.285714	42.8299	12.8306	1.79452e-06	8.00556e-05	7.30402e-05	CCT3/CCT4/TCP1/CCT2	4
GO:0022900	electron transport chain	9/126	175/18888	0.0514286	7.70939	7.30731	2.66339e-06	0.000115606	0.000105475	NDUFS5/COX7A2L/UQCRQ/CYCS/CYC1/NDUFC2/NDUFB10/CYBA/UQCR10	9
GO:0000375	RNA splicing, via transesterification reactions	12/126	341/18888	0.0351906	5.27524	6.52872	3.04976e-06	0.000128892	0.000117597	SNRPG/HNRNPA3/TRA2B/HNRNPH1/SF3B5/LSM1/HNRNPF/PNN/RBM25/TXNL4A/UBL5/SNRPD3	12
GO:0022618	protein-RNA complex assembly	10/126	234/18888	0.042735	6.40619	6.81931	3.86016e-06	0.00015896	0.00014503	MRPL20/SNRPG/MDN1/SF3B5/RRS1/BOP1/EIF3A/PTGES3/TXNL4A/SNRPD3	10
GO:0051084	'de novo' post-translational protein folding	5/126	37/18888	0.135135	20.2574	9.60856	4.48094e-06	0.00017991	0.000164144	HSPA9/PTGES3/CCT2/HSPH1/ST13	5
GO:0070200	establishment of protein localization to telomere	4/126	18/18888	0.222222	33.3122	11.2394	5.37344e-06	0.000210482	0.000192037	CCT3/CCT4/TCP1/CCT2	4
GO:0071826	protein-RNA complex organization	10/126	244/18888	0.0409836	6.14364	6.62709	5.59184e-06	0.000213821	0.000195084	MRPL20/SNRPG/MDN1/SF3B5/RRS1/BOP1/EIF3A/PTGES3/TXNL4A/SNRPD3	10
GO:0034470	ncRNA processing	13/126	433/18888	0.0300231	4.5006	6.03889	6.58436e-06	0.000245918	0.000224368	NOL10/NHP2/GTF2H5/RRS1/BOP1/GTPBP4/NPM3/NOLC1/DDX10/PA2G4/RTRAF/NOP10/NOP56	13
GO:0006458	'de novo' protein folding	5/126	41/18888	0.121951	18.2811	9.07755	7.54103e-06	0.000275248	0.000251127	HSPA9/PTGES3/CCT2/HSPH1/ST13	5
GO:0042273	ribosomal large subunit biogenesis	6/126	74/18888	0.0810811	12.1544	7.87862	9.99573e-06	0.000356737	0.000325475	MRPL20/NHP2/MDN1/RRS1/BOP1/GTPBP4	6
GO:0000377	RNA splicing, via transesterification reactions with bulged adenosine as nucleophile	11/126	337/18888	0.0326409	4.89303	5.90944	1.6211e-05	0.000553934	0.000505391	SNRPG/HNRNPA3/TRA2B/HNRNPH1/SF3B5/HNRNPF/PNN/RBM25/TXNL4A/UBL5/SNRPD3	11
GO:0000398	mRNA splicing, via spliceosome	11/126	337/18888	0.0326409	4.89303	5.90944	1.6211e-05	0.000553934	0.000505391	SNRPG/HNRNPA3/TRA2B/HNRNPH1/SF3B5/HNRNPF/PNN/RBM25/TXNL4A/UBL5/SNRPD3	11
GO:0000027	ribosomal large subunit assembly	4/126	24/18888	0.166667	24.9841	9.63474	1.80899e-05	0.00060526	0.000552219	MRPL20/MDN1/RRS1/BOP1	4
GO:0070199	establishment of protein localization to chromosome	4/126	28/18888	0.142857	21.415	8.85899	3.41447e-05	0.00111911	0.00102104	CCT3/CCT4/TCP1/CCT2	4
GO:0070198	protein localization to chromosome, telomeric region	4/126	31/18888	0.129032	19.3425	8.3759	5.16661e-05	0.00165952	0.00151409	CCT3/CCT4/TCP1/CCT2	4
GO:0051085	chaperone cofactor-dependent protein refolding	4/126	32/18888	0.125	18.7381	8.22971	5.87433e-05	0.00184984	0.00168773	HSPA9/PTGES3/HSPH1/ST13	4
GO:0051973	positive regulation of telomerase activity	4/126	33/18888	0.121212	18.1703	8.08999	6.6502e-05	0.00205389	0.0018739	CCT4/TCP1/PTGES3/CCT2	4
GO:0006596	polyamine biosynthetic process	3/126	13/18888	0.230769	34.5934	9.92909	7.89478e-05	0.00239227	0.00218263	SRM/ODC1/SMS	3
GO:0032212	positive regulation of telomere maintenance via telomerase	4/126	35/18888	0.114286	17.132	7.82814	8.42212e-05	0.00247085	0.00225433	CCT3/CCT4/TCP1/CCT2	4
GO:0042776	proton motive force-driven mitochondrial ATP synthesis	5/126	67/18888	0.0746269	11.1869	6.8452	8.46182e-05	0.00247085	0.00225433	NDUFS5/ATP5F1C/NDUFC2/NDUFB10/ATP5F1D	5
GO:0000723	telomere maintenance	7/126	158/18888	0.0443038	6.64135	5.83539	9.21216e-05	0.00264192	0.0024104	CCT3/CCT4/NHP2/TCP1/PTGES3/CCT2/NOP10	7
GO:2000573	positive regulation of DNA biosynthetic process	5/126	70/18888	0.0714286	10.7075	6.66801	0.000104366	0.00294057	0.00268288	CCT3/CCT4/TCP1/PTGES3/CCT2	5
GO:0050821	protein stabilization	8/126	218/18888	0.0366972	5.50109	5.47774	0.000108325	0.00299947	0.00273662	CCT3/PFDN2/CCT4/TCP1/GTPBP4/PTGES3/CCT2/PPIB	8
GO:0007339	binding of sperm to zona pellucida	4/126	38/18888	0.105263	15.7794	7.47346	0.000116911	0.00312931	0.00285508	CCT3/CCT4/TCP1/CCT2	4
GO:1904358	positive regulation of telomere maintenance via telomere lengthening	4/126	38/18888	0.105263	15.7794	7.47346	0.000116911	0.00312931	0.00285508	CCT3/CCT4/TCP1/CCT2	4
GO:0015986	proton motive force-driven ATP synthesis	5/126	76/18888	0.0657895	9.86216	6.34389	0.000154314	0.00406275	0.00370672	NDUFS5/ATP5F1C/NDUFC2/NDUFB10/ATP5F1D	5
GO:1902916	positive regulation of protein polyubiquitination	3/126	17/18888	0.176471	26.4538	8.60412	0.000184079	0.00476824	0.00435039	NMI/UBE2V2/UBE2N	3
GO:0051054	positive regulation of DNA metabolic process	9/126	301/18888	0.0299003	4.4822	4.99068	0.000189944	0.00484207	0.00441775	CCT3/CCT4/TFRC/HNRNPAB/TCP1/UBE2V2/PTGES3/CCT2/UBE2N	9
GO:0051972	regulation of telomerase activity	4/126	44/18888	0.0909091	13.6277	6.87213	0.000208467	0.00523122	0.0047728	CCT4/TCP1/PTGES3/CCT2	4
GO:0006595	polyamine metabolic process	3/126	18/18888	0.166667	24.9841	8.3426	0.00021982	0.00543125	0.0049553	SRM/ODC1/SMS	3
GO:0032200	telomere organization	7/126	189/18888	0.037037	5.55203	5.15411	0.000278532	0.00677761	0.00618368	CCT3/CCT4/NHP2/TCP1/PTGES3/CCT2/NOP10	7
GO:0071897	DNA biosynthetic process	7/126	192/18888	0.0364583	5.46528	5.09626	0.000306468	0.00734608	0.00670233	CCT3/CCT4/NHP2/TCP1/PTGES3/CCT2/NOP10	7
GO:0031647	regulation of protein stability	9/126	326/18888	0.0276074	4.13848	4.68427	0.000342103	0.00807966	0.00737162	CCT3/PFDN2/CCT4/TCP1/GTPBP4/PTGES3/CCT2/DAD1/PPIB	9
GO:0035036	sperm-egg recognition	4/126	51/18888	0.0784314	11.7572	6.30387	0.000370193	0.00861639	0.00786131	CCT3/CCT4/TCP1/CCT2	4
GO:1900182	positive regulation of protein localization to nucleus	5/126	94/18888	0.0531915	7.97366	5.55446	0.000416732	0.00956101	0.00872316	CCT3/CCT4/TFRC/TCP1/CCT2	5
GO:0032210	regulation of telomere maintenance via telomerase	4/126	55/18888	0.0727273	10.9022	6.02669	0.000494953	0.0111957	0.0102146	CCT3/CCT4/TCP1/CCT2	4
GO:0006754	ATP biosynthetic process	5/126	101/18888	0.049505	7.42103	5.30229	0.000579465	0.0129253	0.0117926	NDUFS5/ATP5F1C/NDUFC2/NDUFB10/ATP5F1D	5
GO:1903241	U2-type prespliceosome assembly	3/126	25/18888	0.12	17.9886	6.96544	0.00059882	0.013174	0.0120196	SNRPG/SF3B5/SNRPD3	3
GO:1902600	proton transmembrane transport	6/126	161/18888	0.0372671	5.58651	4.78948	0.000741506	0.0160927	0.0146825	ATP6V0B/COX7A2L/CYC1/ATP5F1C/ATP5F1D/UQCR10	6
GO:0042255	ribosome assembly	4/126	62/18888	0.0645161	9.67127	5.60437	0.000781004	0.0167239	0.0152584	MRPL20/MDN1/RRS1/BOP1	4
GO:1904356	regulation of telomere maintenance via telomere lengthening	4/126	63/18888	0.0634921	9.51776	5.54952	0.000829689	0.0173072	0.0157905	CCT3/CCT4/TCP1/CCT2	4
GO:0000470	maturation of LSU-rRNA	3/126	28/18888	0.107143	16.0612	6.53575	0.000840573	0.0173072	0.0157905	NHP2/BOP1/GTPBP4	3
GO:1902914	regulation of protein polyubiquitination	3/126	28/18888	0.107143	16.0612	6.53575	0.000840573	0.0173072	0.0157905	NMI/UBE2V2/UBE2N	3
GO:0009206	purine ribonucleoside triphosphate biosynthetic process	5/126	112/18888	0.0446429	6.69218	4.95123	0.000925944	0.0188236	0.0171741	NDUFS5/ATP5F1C/NDUFC2/NDUFB10/ATP5F1D	5
GO:0009145	purine nucleoside triphosphate biosynthetic process	5/126	113/18888	0.0442478	6.63295	4.92167	0.000963705	0.0193464	0.017651	NDUFS5/ATP5F1C/NDUFC2/NDUFB10/ATP5F1D	5
GO:2000278	regulation of DNA biosynthetic process	5/126	115/18888	0.0434783	6.5176	4.86362	0.00104265	0.0206727	0.0188611	CCT3/CCT4/TCP1/PTGES3/CCT2	5
GO:0009201	ribonucleoside triphosphate biosynthetic process	5/126	118/18888	0.0423729	6.3519	4.77907	0.00116993	0.0229135	0.0209056	NDUFS5/ATP5F1C/NDUFC2/NDUFB10/ATP5F1D	5
GO:0032206	positive regulation of telomere maintenance	4/126	71/18888	0.056338	8.44534	5.15069	0.00129902	0.0251353	0.0229327	CCT3/CCT4/TCP1/CCT2	4
GO:0009988	cell-cell recognition	4/126	73/18888	0.0547945	8.21396	5.0607	0.00144035	0.0275382	0.025125	CCT3/CCT4/TCP1/CCT2	4
GO:0009142	nucleoside triphosphate biosynthetic process	5/126	126/18888	0.0396825	5.9486	4.56726	0.00156551	0.029579	0.0269869	NDUFS5/ATP5F1C/NDUFC2/NDUFB10/ATP5F1D	5
GO:0000462	maturation of SSU-rRNA from tricistronic rRNA transcript (SSU-rRNA, 5.8S rRNA, LSU-rRNA)	3/126	36/18888	0.0833333	12.4921	5.65585	0.00176221	0.0329082	0.0300244	NOL10/GTF2H5/RRS1	3
GO:0042401	biogenic amine biosynthetic process	3/126	38/18888	0.0789474	11.8346	5.47868	0.00206198	0.0376311	0.0343334	SRM/ODC1/SMS	3
GO:0046688	response to copper ion	3/126	38/18888	0.0789474	11.8346	5.47868	0.00206198	0.0376311	0.0343334	TFRC/MT1X/ATP5F1D	3
GO:0009309	amine biosynthetic process	3/126	39/18888	0.0769231	11.5311	5.39499	0.00222301	0.0401141	0.0365988	SRM/ODC1/SMS	3

## Sheet: P5
ID	Description	GeneRatio	BgRatio	RichFactor	FoldEnrichment	zScore	pvalue	p.adjust	qvalue	geneID	Count
GO:0006446	regulation of translational initiation	12/220	84/18888	0.142857	12.2649	11.2328	2.49611e-10	6.71703e-07	5.97489e-07	TPR/EIF5B/EIF4E2/EIF4G1/LARP1/EIF4EBP1/AGO2/EIF4G2/TMED2/EIF2S1/EIF5/DDX3X	12
GO:0008380	RNA splicing	23/220	484/18888	0.0475207	4.07986	7.45147	1.23636e-08	1.19996e-05	1.06738e-05	SF3A3/RBM8A/DHX9/LSM3/THOC7/RSRC1/DHX15/LSM2/SNRPC/LSM5/ENY2/CELF2/SF1/SF3B2/SRSF9/ARL6IP4/SAP18/SNRNP25/SRRM2/FUS/LSM7/U2AF1/THOC2	23
GO:0006403	RNA localization	15/220	200/18888	0.075	6.43909	8.39467	1.33775e-08	1.19996e-05	1.06738e-05	RBM8A/DHX9/TPR/XPO1/NOP58/THOC7/NUP153/IGF2BP3/ENY2/ZC3H3/HSF1/NUTF2/KPNB1/THOC2/DKC1	15
GO:0006413	translational initiation	12/220	124/18888	0.0967742	8.3085	8.86381	2.33854e-08	1.57325e-05	1.39943e-05	TPR/EIF5B/EIF4E2/EIF4G1/LARP1/EIF4EBP1/AGO2/EIF4G2/TMED2/EIF2S1/EIF5/DDX3X	12
GO:0051028	mRNA transport	12/220	131/18888	0.0916031	7.86454	8.55873	4.33782e-08	2.04895e-05	1.82257e-05	RBM8A/DHX9/TPR/XPO1/THOC7/NUP153/IGF2BP3/ENY2/ZC3H3/HSF1/NUTF2/THOC2	12
GO:0050657	nucleic acid transport	13/220	161/18888	0.0807453	6.93235	8.20635	5.32986e-08	2.04895e-05	1.82257e-05	RBM8A/DHX9/TPR/XPO1/THOC7/NUP153/IGF2BP3/ENY2/ZC3H3/HSF1/NUTF2/KPNB1/THOC2	13
GO:0050658	RNA transport	13/220	161/18888	0.0807453	6.93235	8.20635	5.32986e-08	2.04895e-05	1.82257e-05	RBM8A/DHX9/TPR/XPO1/THOC7/NUP153/IGF2BP3/ENY2/ZC3H3/HSF1/NUTF2/KPNB1/THOC2	13
GO:0051236	establishment of RNA localization	13/220	164/18888	0.0792683	6.80554	8.10605	6.63269e-08	2.22819e-05	1.98201e-05	RBM8A/DHX9/TPR/XPO1/THOC7/NUP153/IGF2BP3/ENY2/ZC3H3/HSF1/NUTF2/KPNB1/THOC2	13
GO:0015931	nucleobase-containing compound transport	15/220	231/18888	0.0649351	5.57497	7.59482	9.1043e-08	2.22819e-05	1.98201e-05	LRRC8C/RBM8A/DHX9/TPR/XPO1/THOC7/NUP153/IGF2BP3/ENY2/ZC3H3/HSF1/ABCC4/NUTF2/KPNB1/THOC2	15
GO:0000377	RNA splicing, via transesterification reactions with bulged adenosine as nucleophile	18/220	337/18888	0.0534125	4.5857	7.21024	9.10817e-08	2.22819e-05	1.98201e-05	SF3A3/RBM8A/DHX9/LSM3/RSRC1/DHX15/LSM2/SNRPC/LSM5/CELF2/SF1/SF3B2/SRSF9/SAP18/SNRNP25/SRRM2/LSM7/U2AF1	18
GO:0000398	mRNA splicing, via spliceosome	18/220	337/18888	0.0534125	4.5857	7.21024	9.10817e-08	2.22819e-05	1.98201e-05	SF3A3/RBM8A/DHX9/LSM3/RSRC1/DHX15/LSM2/SNRPC/LSM5/CELF2/SF1/SF3B2/SRSF9/SAP18/SNRNP25/SRRM2/LSM7/U2AF1	18
GO:0051168	nuclear export	13/220	171/18888	0.0760234	6.52695	7.88151	1.08517e-07	2.25029e-05	2.00166e-05	RBM8A/DHX9/TPR/XPO1/THOC7/NUP153/LTV1/ENY2/ANP32B/PTPN11/NUTF2/YWHAE/THOC2	13
GO:0000375	RNA splicing, via transesterification reactions	18/220	341/18888	0.0527859	4.53191	7.14487	1.0871e-07	2.25029e-05	2.00166e-05	SF3A3/RBM8A/DHX9/LSM3/RSRC1/DHX15/LSM2/SNRPC/LSM5/CELF2/SF1/SF3B2/SRSF9/SAP18/SNRNP25/SRRM2/LSM7/U2AF1	18
GO:0045947	negative regulation of translational initiation	6/220	22/18888	0.272727	23.4149	11.4196	1.48925e-07	2.86255e-05	2.54628e-05	TPR/EIF4E2/LARP1/EIF4EBP1/AGO2/EIF2S1	6
GO:0006119	oxidative phosphorylation	12/220	148/18888	0.0810811	6.96118	7.90355	1.67672e-07	3.00804e-05	2.67569e-05	NDUFB3/NDUFB4/NDUFB5/ATP5ME/MACROH2A1/NDUFA2/ATP5MF/VCP/STOML2/UQCR11/NDUFA11/COX7B	12
GO:0006913	nucleocytoplasmic transport	17/220	333/18888	0.0510511	4.38296	6.76134	3.9742e-07	6.29093e-05	5.59587e-05	RBM8A/DHX9/TPR/XPO1/THOC7/RSRC1/IPO11/NUP153/LTV1/ENY2/ANP32B/PTPN11/KPNA3/NUTF2/YWHAE/KPNB1/THOC2	17
GO:0051169	nuclear transport	17/220	333/18888	0.0510511	4.38296	6.76134	3.9742e-07	6.29093e-05	5.59587e-05	RBM8A/DHX9/TPR/XPO1/THOC7/RSRC1/IPO11/NUP153/LTV1/ENY2/ANP32B/PTPN11/KPNA3/NUTF2/YWHAE/KPNB1/THOC2	17
GO:0009060	aerobic respiration	13/220	199/18888	0.0653266	5.60859	7.09489	6.26028e-07	9.35912e-05	8.32507e-05	NDUFB3/NDUFB4/NDUFB5/ATP5ME/MACROH2A1/NDUFA2/ATP5MF/MTFR1/VCP/STOML2/UQCR11/NDUFA11/COX7B	13
GO:0042776	proton motive force-driven mitochondrial ATP synthesis	8/220	67/18888	0.119403	10.2513	8.23497	1.07799e-06	0.000152677	0.000135809	NDUFB3/NDUFB4/NDUFB5/ATP5ME/NDUFA2/ATP5MF/STOML2/NDUFA11	8
GO:0006417	regulation of translation	19/220	451/18888	0.0421286	3.61693	6.10632	1.49795e-06	0.000201549	0.000179281	RBM8A/DHX9/TPR/EIF5B/EIF4E2/EIF4G1/HNRNPD/LARP1/SOX4/IGF2BP3/CNOT7/EIF4EBP1/AGO2/LARP4B/EIF4G2/TMED2/EIF2S1/EIF5/DDX3X	19
GO:0022613	ribonucleoprotein complex biogenesis	20/220	499/18888	0.0400802	3.44106	5.99921	1.69129e-06	0.000216727	0.000192782	SF3A3/DHX9/XPO1/EIF5B/DDX18/NOP58/LSM2/SNRPC/LTV1/CHD7/AGO2/CELF2/SF1/SF3B2/SRSF9/EIF5/IMP3/AATF/DDX3X/DKC1	20
GO:0006754	ATP biosynthetic process	9/220	101/18888	0.0891089	7.65041	7.27485	2.7665e-06	0.000333309	0.000296483	NDUFB3/NDUFB4/NDUFB5/ATP5ME/NDUFA2/ATP5MF/VCP/STOML2/NDUFA11	9
GO:0015986	proton motive force-driven ATP synthesis	8/220	76/18888	0.105263	9.03732	7.62157	2.84879e-06	0.000333309	0.000296483	NDUFB3/NDUFB4/NDUFB5/ATP5ME/NDUFA2/ATP5MF/STOML2/NDUFA11	8
GO:0045333	cellular respiration	13/220	245/18888	0.0530612	4.55555	6.08101	6.30837e-06	0.000701525	0.000624017	NDUFB3/NDUFB4/NDUFB5/ATP5ME/MACROH2A1/NDUFA2/ATP5MF/MTFR1/VCP/STOML2/UQCR11/NDUFA11/COX7B	13
GO:0009206	purine ribonucleoside triphosphate biosynthetic process	9/220	112/18888	0.0803571	6.89903	6.79723	6.51733e-06	0.000701525	0.000624017	NDUFB3/NDUFB4/NDUFB5/ATP5ME/NDUFA2/ATP5MF/VCP/STOML2/NDUFA11	9
GO:0009145	purine nucleoside triphosphate biosynthetic process	9/220	113/18888	0.079646	6.83797	6.75702	7.01057e-06	0.000725594	0.000645426	NDUFB3/NDUFB4/NDUFB5/ATP5ME/NDUFA2/ATP5MF/VCP/STOML2/NDUFA11	9
GO:0036490	regulation of translation in response to endoplasmic reticulum stress	4/220	12/18888	0.333333	28.6182	10.389	8.23914e-06	0.000821168	0.000730441	EIF4G1/TMED2/EIF2S1/DDX3X	4
GO:1902369	negative regulation of RNA catabolic process	8/220	88/18888	0.0909091	7.80496	6.94595	8.61643e-06	0.0008281	0.000736607	DHX9/HNRNPD/LARP1/IGF2BP3/LARP4B/SLIRP/FUS/DKC1	8
GO:0009201	ribonucleoside triphosphate biosynthetic process	9/220	118/18888	0.0762712	6.54823	6.56307	9.98505e-06	0.000926544	0.000824175	NDUFB3/NDUFB4/NDUFB5/ATP5ME/NDUFA2/ATP5MF/VCP/STOML2/NDUFA11	9
GO:0006405	RNA export from nucleus	8/220	93/18888	0.0860215	7.38534	6.70113	1.29889e-05	0.0011651	0.00103638	RBM8A/DHX9/TPR/XPO1/THOC7/NUP153/ENY2/THOC2	8
GO:0009142	nucleoside triphosphate biosynthetic process	9/220	126/18888	0.0714286	6.13247	6.27503	1.6971e-05	0.00147319	0.00131042	NDUFB3/NDUFB4/NDUFB5/ATP5ME/NDUFA2/ATP5MF/VCP/STOML2/NDUFA11	9
GO:0032543	mitochondrial translation	9/220	130/18888	0.0692308	5.94378	6.14018	2.17988e-05	0.00175204	0.00155847	AURKAIP1/MRPL47/MRPL11/MRPL51/MRPS34/MRPL12/MRPL4/GADD45GIP1/MRPL34	9
GO:0046831	regulation of RNA export from nucleus	4/220	15/18888	0.266667	22.8945	9.20884	2.21039e-05	0.00175204	0.00155847	DHX9/TPR/NUP153/THOC2	4
GO:1903312	negative regulation of mRNA metabolic process	8/220	100/18888	0.08	6.86836	6.38735	2.21366e-05	0.00175204	0.00155847	DHX9/HNRNPD/LARP1/IGF2BP3/LARP4B/SRSF9/SAP18/FUS	8
GO:0043489	RNA stabilization	7/220	75/18888	0.0933333	8.01309	6.60625	2.6804e-05	0.00206084	0.00183315	DHX9/HNRNPD/LARP1/IGF2BP3/LARP4B/FUS/DKC1	7
GO:0045727	positive regulation of translation	9/220	134/18888	0.0671642	5.76635	6.01084	2.77472e-05	0.0020741	0.00184494	DHX9/EIF4G1/HNRNPD/LARP1/SOX4/AGO2/LARP4B/EIF4G2/DDX3X	9
GO:0015980	energy derivation by oxidation of organic compounds	14/220	338/18888	0.0414201	3.55611	5.14765	4.48748e-05	0.00326373	0.00290314	NDUFB3/NDUFB4/NDUFB5/ATP5ME/MACROH2A1/NDUFA2/ATP5MF/MTFR1/VCP/STOML2/UQCR11/NDUFA11/COMT/COX7B	14
GO:0032239	regulation of nucleobase-containing compound transport	4/220	18/18888	0.222222	19.0788	8.33036	4.82093e-05	0.00337732	0.00300418	DHX9/TPR/NUP153/THOC2	4
GO:0046825	regulation of protein export from nucleus	5/220	35/18888	0.142857	12.2649	7.2413	5.00196e-05	0.00337732	0.00300418	TPR/XPO1/ANP32B/PTPN11/YWHAE	5
GO:0046822	regulation of nucleocytoplasmic transport	8/220	112/18888	0.0714286	6.13247	5.91395	5.02017e-05	0.00337732	0.00300418	DHX9/TPR/XPO1/NUP153/ANP32B/PTPN11/YWHAE/THOC2	8
GO:0046034	ATP metabolic process	11/220	220/18888	0.05	4.29273	5.33288	5.64666e-05	0.00370613	0.00329666	NDUFB3/NDUFB4/NDUFB5/ATP5ME/NDUFA2/ATP5MF/VCP/STOML2/PGAM1/NDUFA11/PGK1	11
GO:0006611	protein export from nucleus	6/220	62/18888	0.0967742	8.3085	6.25733	8.32284e-05	0.00533256	0.00474339	TPR/XPO1/ANP32B/PTPN11/NUTF2/YWHAE	6
GO:0043555	regulation of translation in response to stress	4/220	22/18888	0.181818	15.6099	7.44326	0.000111107	0.00695322	0.006185	EIF4G1/TMED2/EIF2S1/DDX3X	4
GO:0048255	mRNA stabilization	6/220	66/18888	0.0909091	7.80496	6.01186	0.000118346	0.00723791	0.00643822	DHX9/HNRNPD/LARP1/IGF2BP3/LARP4B/FUS	6
GO:0034250	positive regulation of amide metabolic process	9/220	163/18888	0.0552147	4.74044	5.20654	0.000127186	0.00760574	0.00676542	DHX9/EIF4G1/HNRNPD/LARP1/SOX4/AGO2/LARP4B/EIF4G2/DDX3X	9
GO:0140053	mitochondrial gene expression	9/220	164/18888	0.054878	4.71153	5.18226	0.000133232	0.00779408	0.00693295	AURKAIP1/MRPL47/MRPL11/MRPL51/MRPS34/MRPL12/MRPL4/GADD45GIP1/MRPL34	9
GO:0009205	purine ribonucleoside triphosphate metabolic process	11/220	244/18888	0.045082	3.87049	4.8992	0.000141901	0.0078764	0.00700617	NDUFB3/NDUFB4/NDUFB5/ATP5ME/NDUFA2/ATP5MF/VCP/STOML2/PGAM1/NDUFA11/PGK1	11
GO:0071826	protein-RNA complex organization	11/220	244/18888	0.045082	3.87049	4.8992	0.000141901	0.0078764	0.00700617	SF3A3/DHX9/LSM2/SNRPC/AGO2/VCP/CELF2/SF1/SF3B2/SRSF9/EIF5	11
GO:0045931	positive regulation of mitotic cell cycle	8/220	130/18888	0.0615385	5.28336	5.31994	0.00014342	0.0078764	0.00700617	UBE2E2/EIF4G1/ANKRD17/EIF4EBP1/HSF1/PTPN11/ANAPC5/DDX3X	8
GO:0009144	purine nucleoside triphosphate metabolic process	11/220	250/18888	0.044	3.7776	4.79937	0.000175434	0.00939935	0.00836086	NDUFB3/NDUFB4/NDUFB5/ATP5ME/NDUFA2/ATP5MF/VCP/STOML2/PGAM1/NDUFA11/PGK1	11
GO:0033108	mitochondrial respiratory chain complex assembly	7/220	101/18888	0.0693069	5.95032	5.41513	0.000179931	0.00939935	0.00836086	NDUFB3/NDUFB4/NDUFB5/NDUFA2/CHCHD7/COX14/NDUFA11	7
GO:0009199	ribonucleoside triphosphate metabolic process	11/220	251/18888	0.0438247	3.76255	4.78303	0.00018163	0.00939935	0.00836086	NDUFB3/NDUFB4/NDUFB5/ATP5ME/NDUFA2/ATP5MF/VCP/STOML2/PGAM1/NDUFA11/PGK1	11
GO:0009152	purine ribonucleotide biosynthetic process	10/220	211/18888	0.0473934	4.06894	4.86653	0.000190186	0.00957041	0.00851302	NDUFB3/NDUFB4/NDUFB5/ATP5ME/PAICS/NDUFA2/ATP5MF/VCP/STOML2/NDUFA11	10
GO:0006406	mRNA export from nucleus	6/220	72/18888	0.0833333	7.15455	5.67992	0.000192048	0.00957041	0.00851302	RBM8A/TPR/XPO1/THOC7/ENY2/THOC2	6
GO:0000380	alternative mRNA splicing, via spliceosome	6/220	73/18888	0.0821918	7.05654	5.62831	0.000207237	0.0101396	0.00901928	RBM8A/DHX9/RSRC1/CELF2/SRSF9/SAP18	6
GO:0006164	purine nucleotide biosynthetic process	11/220	256/18888	0.0429688	3.68906	4.70257	0.000215468	0.0101576	0.00903538	GUK1/NDUFB3/NDUFB4/NDUFB5/ATP5ME/PAICS/NDUFA2/ATP5MF/VCP/STOML2/NDUFA11	11
GO:0034728	nucleosome organization	8/220	138/18888	0.057971	4.97708	5.09034	0.000216417	0.0101576	0.00903538	NASP/SMYD3/SMARCC1/MACROH2A1/HMGA1/ANP32B/SSRP1/BAZ1A	8
GO:1900151	regulation of nuclear-transcribed mRNA catabolic process, deadenylation-dependent decay	4/220	26/18888	0.153846	13.2084	6.76231	0.000218931	0.0101576	0.00903538	DHX9/HNRNPD/CNOT7/AGO2	4
GO:0070934	CRD-mediated mRNA stabilization	3/220	11/18888	0.272727	23.4149	8.07254	0.000240051	0.0107663	0.00957678	DHX9/HNRNPD/IGF2BP3	3
GO:1990034	calcium ion export across plasma membrane	3/220	11/18888	0.272727	23.4149	8.07254	0.000240051	0.0107663	0.00957678	CALM2/CALM1/YWHAE	3
GO:0006376	mRNA splice site recognition	5/220	49/18888	0.102041	8.76067	5.90489	0.000257405	0.011222	0.00998217	SF3A3/SNRPC/CELF2/SF1/SRSF9	5
GO:1902373	negative regulation of mRNA catabolic process	6/220	76/18888	0.0789474	6.77799	5.47911	0.000258553	0.011222	0.00998217	DHX9/HNRNPD/LARP1/IGF2BP3/LARP4B/FUS	6
GO:0072522	purine-containing compound biosynthetic process	11/220	264/18888	0.0416667	3.57727	4.57794	0.00028067	0.0119886	0.010664	GUK1/NDUFB3/NDUFB4/NDUFB5/ATP5ME/PAICS/NDUFA2/ATP5MF/VCP/STOML2/NDUFA11	11
GO:0006401	RNA catabolic process	14/220	404/18888	0.0346535	2.97516	4.35651	0.00029081	0.0122277	0.0108767	RBM8A/DHX9/HNRNPD/LARP1/LSM2/IGF2BP3/LSM5/CNOT7/AGO2/LARP4B/SLIRP/FUS/LSM7/DKC1	14
GO:0009141	nucleoside triphosphate metabolic process	11/220	266/18888	0.0413534	3.55038	4.54753	0.000299349	0.012393	0.0110238	NDUFB3/NDUFB4/NDUFB5/ATP5ME/NDUFA2/ATP5MF/VCP/STOML2/PGAM1/NDUFA11/PGK1	11
GO:0031330	negative regulation of cellular catabolic process	10/220	224/18888	0.0446429	3.83279	4.62999	0.00030734	0.0125311	0.0111466	DHX9/EIF4G1/HNRNPD/LARP1/IGF2BP3/LARP4B/EIF4G2/SLIRP/FUS/DKC1	10
GO:0009260	ribonucleotide biosynthetic process	10/220	226/18888	0.0442478	3.79887	4.59518	0.000329831	0.0132474	0.0117838	NDUFB3/NDUFB4/NDUFB5/ATP5ME/PAICS/NDUFA2/ATP5MF/VCP/STOML2/NDUFA11	10
GO:0046390	ribose phosphate biosynthetic process	10/220	233/18888	0.0429185	3.68474	4.47638	0.000419669	0.0166078	0.0147729	NDUFB3/NDUFB4/NDUFB5/ATP5ME/PAICS/NDUFA2/ATP5MF/VCP/STOML2/NDUFA11	10
GO:0022618	protein-RNA complex assembly	10/220	234/18888	0.042735	3.669	4.45979	0.000434024	0.0169245	0.0150546	SF3A3/DHX9/LSM2/SNRPC/AGO2/CELF2/SF1/SF3B2/SRSF9/EIF5	10
GO:0045070	positive regulation of viral genome replication	4/220	31/18888	0.129032	11.078	6.09625	0.000440252	0.0169245	0.0150546	LARP1/CNOT7/DDB1/DDX3X	4
GO:0045787	positive regulation of cell cycle	12/220	332/18888	0.0361446	3.10318	4.19707	0.00054214	0.0204214	0.0181652	TPR/PKP4/MAP3K20/UBE2E2/EIF4G1/ANKRD17/MACROH2A1/EIF4EBP1/HSF1/PTPN11/ANAPC5/DDX3X	12
GO:1903320	regulation of protein modification by small protein conjugation or removal	10/220	241/18888	0.0414938	3.56243	4.3461	0.000546393	0.0204214	0.0181652	MARCHF7/SOX4/DNAJA1/VCP/DCUN1D5/UBB/COPS3/UBA2/UBE2L3/DDX3X	10
GO:0010921	regulation of phosphatase activity	5/220	59/18888	0.0847458	7.27581	5.24114	0.000615039	0.0226722	0.0201672	CALM2/HSP90B1/CALM1/URI1/FKBP1A	5
GO:1901873	regulation of post-translational protein modification	10/220	246/18888	0.0406504	3.49002	4.26745	0.000640608	0.0232283	0.0206619	MARCHF7/SOX4/DNAJA1/VCP/DCUN1D5/UBB/COPS3/UBA2/UBE2L3/DDX3X	10
GO:0010257	NADH dehydrogenase complex assembly	5/220	60/18888	0.0833333	7.15455	5.18338	0.000664669	0.0232283	0.0206619	NDUFB3/NDUFB4/NDUFB5/NDUFA2/NDUFA11	5
GO:0032981	mitochondrial respiratory chain complex I assembly	5/220	60/18888	0.0833333	7.15455	5.18338	0.000664669	0.0232283	0.0206619	NDUFB3/NDUFB4/NDUFB5/NDUFA2/NDUFA11	5
GO:0043161	proteasome-mediated ubiquitin-dependent protein catabolic process	13/220	389/18888	0.033419	2.86918	4.04385	0.000669786	0.0232283	0.0206619	PSMB2/XPO1/PSMD14/SMARCC1/VCP/PSMD13/DDB1/ANAPC5/TRIM13/PSMB5/PSMA6/PSMA4/SUMO2	13
GO:0009165	nucleotide biosynthetic process	11/220	293/18888	0.0375427	3.22321	4.16351	0.000673284	0.0232283	0.0206619	GUK1/NDUFB3/NDUFB4/NDUFB5/ATP5ME/PAICS/NDUFA2/ATP5MF/VCP/STOML2/NDUFA11	11
GO:1901293	nucleoside phosphate biosynthetic process	11/220	295/18888	0.0372881	3.20136	4.13686	0.000712044	0.0240238	0.0213695	GUK1/NDUFB3/NDUFB4/NDUFB5/ATP5ME/PAICS/NDUFA2/ATP5MF/VCP/STOML2/NDUFA11	11
GO:0017148	negative regulation of translation	9/220	206/18888	0.0436893	3.75093	4.30968	0.000714197	0.0240238	0.0213695	TPR/EIF4E2/EIF4G1/LARP1/IGF2BP3/EIF4EBP1/AGO2/EIF2S1/DDX3X	9
GO:0009150	purine ribonucleotide metabolic process	14/220	446/18888	0.0313901	2.69499	3.93254	0.000773641	0.0257021	0.0228624	GUK1/NDUFB3/NDUFB4/NDUFB5/ATP5ME/PAICS/NDUFA2/NUDT3/ATP5MF/VCP/STOML2/PGAM1/NDUFA11/PGK1	14
GO:0019646	aerobic electron transport chain	6/220	94/18888	0.0638298	5.48008	4.72698	0.000809737	0.0265436	0.0236109	NDUFB3/NDUFB4/NDUFB5/NDUFA2/UQCR11/COX7B	6
GO:0006402	mRNA catabolic process	12/220	348/18888	0.0344828	2.9605	4.00724	0.0008187	0.0265436	0.0236109	RBM8A/DHX9/HNRNPD/LARP1/LSM2/IGF2BP3/LSM5/CNOT7/AGO2/LARP4B/FUS/LSM7	12
GO:1903322	positive regulation of protein modification by small protein conjugation or removal	7/220	130/18888	0.0538462	4.62294	4.4997	0.000832176	0.0266593	0.0237139	MARCHF7/VCP/DCUN1D5/UBB/UBA2/UBE2L3/DDX3X	7
GO:1901875	positive regulation of post-translational protein modification	7/220	131/18888	0.0534351	4.58765	4.47309	0.000870616	0.0275627	0.0245174	MARCHF7/VCP/DCUN1D5/UBB/UBA2/UBE2L3/DDX3X	7
GO:0048524	positive regulation of viral process	5/220	64/18888	0.078125	6.70739	4.96495	0.000893663	0.0279633	0.0248738	DHX9/LARP1/CNOT7/DDB1/DDX3X	5
GO:0000245	spliceosomal complex assembly	6/220	96/18888	0.0625	5.36591	4.65552	0.000904401	0.0279741	0.0248833	SF3A3/SNRPC/CELF2/SF1/SF3B2/SRSF9	6
GO:0072594	establishment of protein localization to organelle	14/220	454/18888	0.030837	2.6475	3.85733	0.000918037	0.0280038	0.0249098	TPR/SPCS1/IPO11/MACROH2A1/NUP153/DNAJA1/SPCS2/KPNA3/PAM16/NUTF2/VPS53/KPNB1/UBE2L3/DKC1	14
GO:0009895	negative regulation of catabolic process	12/220	353/18888	0.0339943	2.91857	3.95014	0.000926176	0.0280038	0.0249098	DHX9/MARCHF7/SMARCC1/EIF4G1/HNRNPD/LARP1/IGF2BP3/LARP4B/EIF4G2/SLIRP/FUS/DKC1	12
GO:1903311	regulation of mRNA metabolic process	13/220	404/18888	0.0321782	2.76265	3.88778	0.000947788	0.0283389	0.0252078	RBM8A/DHX9/HNRNPD/LARP1/IGF2BP3/CNOT7/AGO2/LARP4B/CELF2/SF1/SRSF9/SAP18/FUS	13
GO:0043516	regulation of DNA damage response, signal transduction by p53 class mediator	4/220	38/18888	0.105263	9.03732	5.38383	0.000969101	0.0286577	0.0254914	MARCHF7/EEF1E1/SOX4/COPS3	4
GO:1901654	response to ketone	9/220	217/18888	0.0414747	3.56079	4.11873	0.00103167	0.0300525	0.0267322	NASP/SMYD3/IGFBP7/HNRNPD/LARP1/HSF1/PCNA/COMT/MSN	9
GO:0045814	negative regulation of gene expression, epigenetic	7/220	135/18888	0.0518519	4.45172	4.36929	0.0010386	0.0300525	0.0267322	HDAC1/TPR/LMNB1/MACROH2A1/HDAC9/CBX3/BAZ1A	7
GO:0034504	protein localization to nucleus	11/220	311/18888	0.0353698	3.03666	3.93146	0.00109418	0.0311736	0.0277293	TPR/XPO1/IPO11/LMNB1/NUP153/KPNA3/NUTF2/YWHAE/CTDNEP1/KPNB1/DKC1	11
GO:0034605	cellular response to heat	5/220	67/18888	0.0746269	6.40706	4.81306	0.00110052	0.0311736	0.0277293	TPR/HSF1/VCP/EIF2S1/YWHAE	5
GO:0071243	cellular response to arsenic-containing substance	3/220	18/18888	0.166667	14.3091	6.13257	0.00111778	0.0313327	0.0278709	HSF1/VCP/DDX3X	3
GO:0040029	epigenetic regulation of gene expression	9/220	220/18888	0.0409091	3.51223	4.0688	0.00113568	0.0315063	0.0280253	HDAC1/TPR/LMNB1/MACROH2A1/ARID1B/HDAC9/CBX3/DDB1/BAZ1A	9
GO:0009259	ribonucleotide metabolic process	14/220	466/18888	0.0300429	2.57932	3.74748	0.00117689	0.0323165	0.028746	GUK1/NDUFB3/NDUFB4/NDUFB5/ATP5ME/PAICS/NDUFA2/NUDT3/ATP5MF/VCP/STOML2/PGAM1/NDUFA11/PGK1	14
GO:0042773	ATP synthesis coupled electron transport	6/220	102/18888	0.0588235	5.05027	4.45257	0.00124012	0.0333717	0.0296847	NDUFB3/NDUFB4/NDUFB5/NDUFA2/UQCR11/COX7B	6
GO:0042775	mitochondrial ATP synthesis coupled electron transport	6/220	102/18888	0.0588235	5.05027	4.45257	0.00124012	0.0333717	0.0296847	NDUFB3/NDUFB4/NDUFB5/NDUFA2/UQCR11/COX7B	6
GO:0006337	nucleosome disassembly	3/220	19/18888	0.157895	13.556	5.94425	0.00131602	0.0343825	0.0305837	SMARCC1/HMGA1/SSRP1	3
GO:0010801	negative regulation of peptidyl-threonine phosphorylation	3/220	19/18888	0.157895	13.556	5.94425	0.00131602	0.0343825	0.0305837	CALM2/EIF4G1/CALM1	3
GO:0046827	positive regulation of protein export from nucleus	3/220	19/18888	0.157895	13.556	5.94425	0.00131602	0.0343825	0.0305837	TPR/ANP32B/YWHAE	3
GO:0042254	ribosome biogenesis	11/220	319/18888	0.0344828	2.9605	3.83365	0.00134096	0.0346974	0.0308638	XPO1/EIF5B/DDX18/NOP58/LTV1/CHD7/EIF5/IMP3/AATF/DDX3X/DKC1	11
GO:0009408	response to heat	6/220	104/18888	0.0576923	4.95315	4.38843	0.0013709	0.0351342	0.0312524	TPR/HSF1/DNAJA1/VCP/EIF2S1/YWHAE	6
GO:0035303	regulation of dephosphorylation	6/220	106/18888	0.0566038	4.85969	4.32592	0.00151195	0.0383836	0.0341428	CALM2/HSP90B1/CALM1/YWHAE/URI1/FKBP1A	6
GO:0045740	positive regulation of DNA replication	4/220	43/18888	0.0930233	7.98647	4.97895	0.00154835	0.0387155	0.034438	DHX9/SSBP1/BAZ1A/PCNA	4
GO:0019693	ribose phosphate metabolic process	14/220	480/18888	0.0291667	2.50409	3.62356	0.0015538	0.0387155	0.034438	GUK1/NDUFB3/NDUFB4/NDUFB5/ATP5ME/PAICS/NDUFA2/NUDT3/ATP5MF/VCP/STOML2/PGAM1/NDUFA11/PGK1	14
GO:0051347	positive regulation of transferase activity	12/220	376/18888	0.0319149	2.74004	3.69973	0.00158396	0.039105	0.0347844	CALM2/HNRNPD/ZFP91/FLT3/PIBF1/CALM1/AZU1/PCNA/UBE2L3/XRCC6/DDX3X/DKC1	12
GO:0010799	regulation of peptidyl-threonine phosphorylation	4/220	44/18888	0.0909091	7.80496	4.90579	0.00168782	0.0412902	0.0367282	CALM2/EIF4G1/CALM1/AZU1	4
GO:0034249	negative regulation of amide metabolic process	9/220	234/18888	0.0384615	3.3021	3.84671	0.00173907	0.0421607	0.0375026	TPR/EIF4E2/EIF4G1/LARP1/IGF2BP3/EIF4EBP1/AGO2/EIF2S1/DDX3X	9
GO:0032986	protein-DNA complex disassembly	3/220	21/18888	0.142857	12.2649	5.607	0.00177558	0.0426614	0.0379479	SMARCC1/HMGA1/SSRP1	3

## Sheet: P6
ID	Description	GeneRatio	BgRatio	RichFactor	FoldEnrichment	zScore	pvalue	p.adjust	qvalue	geneID	Count
GO:0043161	proteasome-mediated ubiquitin-dependent protein catabolic process	13/152	389/18888	0.033419	4.15275	5.65921	1.62433e-05	0.0124571	0.0114606	PSMB4/NFE2L2/CUL3/PSMD1/UBE2D3/CAMLG/UFL1/RNF34/FBXO22/UBE2G1/ANAPC11/PSMF1/ITCH	13
GO:0006913	nucleocytoplasmic transport	12/152	333/18888	0.036036	4.47795	5.7674	1.658e-05	0.0124571	0.0114606	KPNA6/TNPO1/HDAC3/UPF2/PPP1CC/NUP58/UFM1/IPO5/CTDSPL2/FBXO22/UBE2I/ELAVL1	12
GO:0051169	nuclear transport	12/152	333/18888	0.036036	4.47795	5.7674	1.658e-05	0.0124571	0.0114606	KPNA6/TNPO1/HDAC3/UPF2/PPP1CC/NUP58/UFM1/IPO5/CTDSPL2/FBXO22/UBE2I/ELAVL1	12
GO:0033044	regulation of chromosome organization	10/152	247/18888	0.0404858	5.0309	5.74355	3.2231e-05	0.0145312	0.0133687	CUL3/GNL3/SMARCA5/MAD1L1/TERF1/SMC5/SETDB2/TERF2IP/SMARCE1/ANAPC11	10
GO:0035966	response to topologically incorrect protein	8/152	152/18888	0.0526316	6.54017	6.17691	3.22342e-05	0.0145312	0.0133687	NFE2L2/CUL3/TMEM33/HSPA4/FAF2/UFL1/DERL1/DNAJC3	8
GO:0006282	regulation of DNA repair	9/152	215/18888	0.0418605	5.20171	5.58089	6.23946e-05	0.0234396	0.0215644	TAF12/PPP4R3B/TAF2/EP400/TERF2IP/USP22/SMARCE1/MBTD1/MORF4L2	9
GO:0051983	regulation of chromosome segregation	7/152	131/18888	0.0534351	6.64002	5.83444	9.23159e-05	0.0297257	0.0273477	RCC2/CUL3/MAD1L1/SMC5/C9orf78/SMARCE1/ANAPC11	7
GO:0006986	response to unfolded protein	7/152	138/18888	0.0507246	6.3032	5.63173	0.000127899	0.0301005	0.0276926	NFE2L2/TMEM33/HSPA4/FAF2/UFL1/DERL1/DNAJC3	7
GO:1903320	regulation of protein modification by small protein conjugation or removal	9/152	241/18888	0.0373444	4.64053	5.12311	0.000148831	0.0301005	0.0276926	CUL3/HDAC4/GNL3/CAMLG/HDAC3/UFL1/DERL1/UBE2I/ITCH	9
GO:0007029	endoplasmic reticulum organization	6/152	100/18888	0.06	7.45579	5.83007	0.000157395	0.0301005	0.0276926	TMEM33/REEP5/CAMLG/ATL3/LMAN1/WDR83OS	6
GO:1903312	negative regulation of mRNA metabolic process	6/152	100/18888	0.06	7.45579	5.83007	0.000157395	0.0301005	0.0276926	SRSF10/CSDE1/NBAS/SECISBP2/TAF15/ELAVL1	6
GO:0007059	chromosome segregation	12/152	423/18888	0.0283688	3.5252	4.73103	0.000164665	0.0301005	0.0276926	RCC2/CUL3/SMARCA5/HDAC3/MAD1L1/TERF1/SMC5/C9orf78/SETDB2/UBE2I/SMARCE1/ANAPC11	12
GO:1901873	regulation of post-translational protein modification	9/152	246/18888	0.0365854	4.54621	5.04256	0.000173606	0.0301005	0.0276926	CUL3/HDAC4/GNL3/CAMLG/HDAC3/UFL1/DERL1/UBE2I/ITCH	9
GO:0016925	protein sumoylation	5/152	68/18888	0.0735294	9.137	6.05444	0.000218998	0.0352586	0.032438	HDAC4/GNL3/SMC5/UBE2I/SUMO3	5
GO:0046822	regulation of nucleocytoplasmic transport	6/152	112/18888	0.0535714	6.65695	5.40823	0.0002919	0.0421104	0.0387417	HDAC3/PPP1CC/NUP58/UFM1/IPO5/CTDSPL2	6
GO:0072594	establishment of protein localization to organelle	12/152	454/18888	0.0264317	3.28449	4.43784	0.00031442	0.0421104	0.0387417	KPNA6/SRP72/UBE2D3/TNPO1/HSPA4/HDAC3/TERF1/NUP58/UFM1/IPO5/LMAN1/ELAVL1	12
GO:0006606	protein import into nucleus	7/152	161/18888	0.0434783	5.40275	5.05321	0.000330033	0.0421104	0.0387417	KPNA6/TNPO1/HDAC3/NUP58/UFM1/IPO5/ELAVL1	7
GO:0034976	response to endoplasmic reticulum stress	9/152	269/18888	0.0334572	4.1575	4.69793	0.000336286	0.0421104	0.0387417	NFE2L2/TMEM33/FAF2/UFL1/DERL1/ATP2A2/UFM1/DNAJC3/UGGT2	9
GO:1902373	negative regulation of mRNA catabolic process	5/152	76/18888	0.0657895	8.17521	5.64532	0.000368634	0.0437316	0.0402332	CSDE1/NBAS/SECISBP2/TAF15/ELAVL1	5
GO:0051170	import into nucleus	7/152	166/18888	0.0421687	5.24001	4.94208	0.000397019	0.0446342	0.0410636	KPNA6/TNPO1/HDAC3/NUP58/UFM1/IPO5/ELAVL1	7
GO:0051101	regulation of DNA binding	5/152	78/18888	0.0641026	7.96559	5.55233	0.000415847	0.0446342	0.0410636	NSD1/ILRUN/MAPK8/RSF1/SUMO3	5

## Sheet: P7
ID	Description	GeneRatio	BgRatio	RichFactor	FoldEnrichment	zScore	pvalue	p.adjust	qvalue	geneID	Count
GO:0016032	viral process	17/193	428/18888	0.0397196	3.88717	6.1387	2.02177e-06	0.00570342	0.00517148	TARDBP/GTF2B/RAB1A/CHMP3/PDCD6IP/GSK3B/MGAT1/SRPK1/DYNLT1/ZC3HAV1/ST3GAL1/NCAM1/RESF1/SCARB1/LAMP1/SNW1/MCTS1	17
GO:0120032	regulation of plasma membrane bounded cell projection assembly	10/193	204/18888	0.0490196	4.79732	5.54057	4.87088e-05	0.0441618	0.040043	WASF2/TWF2/GSK3B/RHOG/ARF6/CYFIP1/SEPTIN9/ARHGAP35/TRPM2/DOCK11	10
GO:0060491	regulation of cell projection assembly	10/193	206/18888	0.0485437	4.75074	5.49967	5.28817e-05	0.0441618	0.040043	WASF2/TWF2/GSK3B/RHOG/ARF6/CYFIP1/SEPTIN9/ARHGAP35/TRPM2/DOCK11	10
GO:0042776	proton motive force-driven mitochondrial ATP synthesis	6/193	67/18888	0.0895522	8.76406	6.46848	6.26187e-05	0.0441618	0.040043	SDHB/NDUFA10/NDUFB2/NDUFS8/ATP5PD/NDUFA1	6
GO:0019080	viral gene expression	7/193	102/18888	0.0686275	6.71625	5.88154	8.49512e-05	0.0478651	0.0434009	TARDBP/GTF2B/GSK3B/MGAT1/ST3GAL1/SNW1/MCTS1	7
GO:0007163	establishment or maintenance of cell polarity	10/193	226/18888	0.0442478	4.33032	5.11751	0.00011431	0.0478651	0.0434009	CLIC4/LMNA/PDCD6IP/GSK3B/WDR1/DYNLT1/ABL1/RHOG/ARF6/ARHGAP35	10
GO:0015986	proton motive force-driven ATP synthesis	6/193	76/18888	0.0789474	7.72621	5.96976	0.000127136	0.0478651	0.0434009	SDHB/NDUFA10/NDUFB2/NDUFS8/ATP5PD/NDUFA1	6
GO:0120034	positive regulation of plasma membrane bounded cell projection assembly	7/193	111/18888	0.0630631	6.17168	5.55236	0.000144643	0.0478651	0.0434009	WASF2/TWF2/GSK3B/CYFIP1/SEPTIN9/ARHGAP35/DOCK11	7
GO:0006644	phospholipid metabolic process	13/193	383/18888	0.0339426	3.3218	4.6642	0.000163654	0.0478651	0.0434009	PIK3CD/CEPT1/TTC7A/PLEK/ORMDL1/INPP5D/HEXB/INPP5A/FAR1/PIK3C2A/SCARB1/CRLS1/ABHD12	13
GO:0030865	cortical cytoskeleton organization	5/193	51/18888	0.0980392	9.59464	6.24459	0.000169674	0.0478651	0.0434009	PLEK/PDCD6IP/WDR1/RHOG/ARF6	5
GO:0008154	actin polymerization or depolymerization	9/193	196/18888	0.0459184	4.49381	4.99571	0.000190719	0.0489107	0.044349	PLEK/TWF2/WDR1/ABL1/ABI1/ARF6/CYFIP1/VASP/ARHGAP35	9

## Sheet: P9
ID	Description	GeneRatio	BgRatio	RichFactor	FoldEnrichment	zScore	pvalue	p.adjust	qvalue	geneID	Count
GO:0048193	Golgi vesicle transport	11/137	294/18888	0.037415	5.15835	6.1424	1.00488e-05	0.0183623	0.016955	CNST/YIPF4/COMMD1/COPB2/USO1/TRAPPC11/TAPBP/VPS13A/EXOC6/SEC23IP/BLTP3B	11
GO:0016050	vesicle organization	12/137	371/18888	0.032345	4.45936	5.75211	1.6955e-05	0.0183623	0.016955	YIPF4/AGFG1/USO1/TRAPPC11/VTA1/HOOK3/BLOC1S2/TSG101/LAMTOR1/BLOC1S1/SPG11/ATP6V1E1	12
GO:0016236	macroautophagy	11/137	343/18888	0.03207	4.42144	5.46604	4.16727e-05	0.0270564	0.0249828	RAB3GAP2/ATG3/VTA1/UBXN2B/PLAA/WAC/TBC1D12/TSG101/SPG11/TP53/ATP6V1E1	11
GO:0016197	endosomal transport	10/137	289/18888	0.0346021	4.77054	5.52125	4.99657e-05	0.0270564	0.0249828	DPY30/TRIM27/VTA1/HOOK3/BLOC1S2/DENND10/TSG101/LAMTOR1/BLOC1S1/BLTP3B	10
GO:0071539	protein localization to centrosome	4/137	36/18888	0.111111	15.3187	7.35033	0.000130304	0.0449539	0.0415087	CCDC14/HOOK3/UBXN2B/CEP192	4
GO:0007030	Golgi organization	7/137	156/18888	0.0448718	6.18641	5.5599	0.000143649	0.0449539	0.0415087	YIPF4/USO1/TRAPPC11/UBXN2B/VCPIP1/ARMH3/SEC23IP	7
GO:1905508	protein localization to microtubule organizing center	4/137	37/18888	0.108108	14.9047	7.23645	0.00014528	0.0449539	0.0415087	CCDC14/HOOK3/UBXN2B/CEP192	4

## Sheet: P11
ID	Description	GeneRatio	BgRatio	RichFactor	FoldEnrichment	zScore	pvalue	p.adjust	qvalue	geneID	Count
GO:0030177	positive regulation of Wnt signaling pathway	7/101	146/18888	0.0479452	8.96623	7.08492	1.33867e-05	0.0285805	0.026252	ZEB2/ADGRA2/ATP6V0C/VPS35/TGFB1/ADNP/ATP6AP2	7
GO:0090263	positive regulation of canonical Wnt signaling pathway	6/101	111/18888	0.0540541	10.1086	7.05693	2.89589e-05	0.0309137	0.028395	ZEB2/ADGRA2/VPS35/TGFB1/ADNP/ATP6AP2	6
GO:0051495	positive regulation of cytoskeleton organization	7/101	184/18888	0.0380435	7.11451	6.11106	5.90812e-05	0.0420461	0.0386205	CDC42/NCK1/EVL/KATNBL1/VPS4B/MAPRE1/FLNA	7

[truncated: 4 more sheets: P13, P14, P15, P16]
